# Supplementary material for: Statistical distributions of test statistics used for quantitative trait association mapping in structured populations
Source: Genet Sel Evol. 2012 Nov 12;44(1):32. doi: 10.1186/1297-9686-44-32 (PMC3817592; doi:10.1186/1297-9686-44-32)
Supplement: Additional file 3 — RobPower. This is the directory including Rpackage and documentation. This package computes all type 1 errors and the power of any kind of design with: 1. The A matrix obtained either from the pedigree file or from a known matrix. 2. The D matrix obtained either from the pedigree file or from a known matrix. 3. A value of heritability (can be a single value or a vector). 4. A threshold (for example the nominal 5% threshold, 0.05). 5. The phenotypic variance explained by the QTL (can be a single value or a vector). 6. The methods to compute (can be a single value or a vector of characters). Methods are “reg” for regression model, “GRAMMAR”, “QTDT” and “FASTA”. 7. Genomic control (GC). If GC = TRUE then the GC value is computed (available for “reg” and “GRAMMAR” only). 8. Linkage disequilibrium (r2) between the marker tested and the QTL. [file 1297-9686-44-32-S3.zip]

Archive with 27 entries (26 files):
- A.txt
- CreeMatA.f90
- Documentation.pdf
- Main.R
- fonctions/
- fonctions/RobPower.R
- fonctions/calc.XprimCuuCuuX.r
- fonctions/calc.XprimCuuX.r
- fonctions/calc.XprimCuuv1CuuX.r
- fonctions/calc.invMME.r
- fonctions/calc.qprimAq.r
- fonctions/calc.qprimq.r
- fonctions/calc.qprimx.r
- fonctions/calc.ssefasta.r
- fonctions/calc.ssegrammar.r
- fonctions/calc.sseqtdt.r
- fonctions/calc.xprimAx.r
- fonctions/calc.xprimx.r
- fonctions/controle.erreur.r
- fonctions/creeA.r
- fonctions/fasta.r
- fonctions/grammar.r
- fonctions/qtdt.r
- fonctions/recupA.r
- fonctions/regression.r
- ped-article
- ped-real
