# Supplementary material for: Statistical distributions of test statistics used for quantitative trait association mapping in structured populations
Source: Genet Sel Evol. 2012 Nov 12;44(1):32. doi: 10.1186/1297-9686-44-32 (PMC3817592; doi:10.1186/1297-9686-44-32)
Supplement: Additional file 3 — RobPower. This is the directory including Rpackage and documentation. This package computes all type 1 errors and the power of any kind of design with: 1. The A matrix obtained either from the pedigree file or from a known matrix. 2. The D matrix obtained either from the pedigree file or from a known matrix. 3. A value of heritability (can be a single value or a vector). 4. A threshold (for example the nominal 5% threshold, 0.05). 5. The phenotypic variance explained by the QTL (can be a single value or a vector). 6. The methods to compute (can be a single value or a vector of characters). Methods are “reg” for regression model, “GRAMMAR”, “QTDT” and “FASTA”. 7. Genomic control (GC). If GC = TRUE then the GC value is computed (available for “reg” and “GRAMMAR” only). 8. Linkage disequilibrium (r2) between the marker tested and the QTL. [file 1297-9686-44-32-S3.zip › CreeMatA.f90]

program CreeMatA

implicit none

integer :: i, j, tmppere, tmpmere, nbelt,io
integer, allocatable :: pedigree(:,:)
real, allocatable :: A(:,:)
character(len=60) :: filename 

filename = 'ped-real'
open(33,file=filename)
! Calcul du nombre d'éléments
	nbelt=0
	do
       		read(33,*,iostat=io)
       		if(io/=0)exit
       		nbelt=nbelt+1
	enddo
rewind(33) ! On revient au début du fichier
	allocate(pedigree(nbelt,4))
	do i=1,nbelt
		read(33,*) pedigree(i,:)
	enddo
 close(33)

allocate(A(nbelt,nbelt))
do i=1,nbelt
  A(i,i)=1.
  if(pedigree(i,2) /= 0 .and. pedigree(i,2) /= 0) then
  	tmppere=pedigree(i,2)
	tmpmere=pedigree(i,3)
  	A(i,i)=A(i,i)+ 0.5*A(tmppere,tmpmere)
  endif
  do j=1,i-1
   if(pedigree(i,2) /= 0) then
     tmppere=pedigree(i,2)
     A(i,j) = A(i,j)+0.5*A(j,tmppere)
    endif
   if(pedigree(i,3) /= 0) then
     tmpmere=pedigree(i,3)
     A(i,j) = A(i,j)+0.5*A(j,tmpmere)
    endif
   A(j,i)=A(i,j)
  enddo
enddo  

 filename='A.txt'
open(49,file=filename)
do i=1,nbelt
 write(49,'(10000(f6.4,1x))') A(i,:)
enddo
 close(49)

end program CreeMatA
