# Supplementary material for: Statistical distributions of test statistics used for quantitative trait association mapping in structured populations
Source: Genet Sel Evol. 2012 Nov 12;44(1):32. doi: 10.1186/1297-9686-44-32 (PMC3817592; doi:10.1186/1297-9686-44-32)
Supplement: Additional file 3 — RobPower. This is the directory including Rpackage and documentation. This package computes all type 1 errors and the power of any kind of design with: 1. The A matrix obtained either from the pedigree file or from a known matrix. 2. The D matrix obtained either from the pedigree file or from a known matrix. 3. A value of heritability (can be a single value or a vector). 4. A threshold (for example the nominal 5% threshold, 0.05). 5. The phenotypic variance explained by the QTL (can be a single value or a vector). 6. The methods to compute (can be a single value or a vector of characters). Methods are “reg” for regression model, “GRAMMAR”, “QTDT” and “FASTA”. 7. Genomic control (GC). If GC = TRUE then the GC value is computed (available for “reg” and “GRAMMAR” only). 8. Linkage disequilibrium (r2) between the marker tested and the QTL. [file 1297-9686-44-32-S3.zip › Main.R]

#----------------------------------------------------------------------------------
#---- R function to compute Power and Robustness of single-SNP analysis -----------
#----------------------------------------------------------------------------------

#------------------ Load source --------------------------------------------------
source(file="fonctions/RobPower.r")
source(file="fonctions/creeA.r")
source(file="fonctions/recupA.r")

#------------------ Example 1 -----------------------------------------------------
#-- Article application with 60 progeny by sire and a total of 600 progeny --------
# Read pedigree file and create the relationship matrix A
creation = creeA(fileped="ped-article")
A = creation[[1]]
D = creation[[2]]

# Use RobPower fonction to compute robustness and power 
RobPower(A,D,h2=c(0.1,0.2),threshold=0.05,var.QTL=c(0.01,0.05),methods=c("reg","grammar","qtdt","fasta"),GC=FALSE,r2=1)
#------------------ End Example 1  ------------------------------------------------


#------------------ Example 2 -----------------------------------------------------
#-- Application with real pedigree data  ------------------------------------------
# Read the relationship matrix A which is already available
Afull = read.table(file="A.txt",header=FALSE)
# Create A matrix and D matrix with only recorded individuals
creation = recupA(fileped="ped-real",Afull)
A = creation[[1]]
D = creation[[2]]

# Use RobPower fonction to compute robustness and power 
RobPower(A,D,h2=seq(0.1,0.5,0.1),threshold=0.05,var.QTL=0.02,methods=c("reg","fasta"),GC=TRUE,r2=0.4)
#------------------ End Example 2  -----------------------------------------------
