# Supplementary material for: Statistical distributions of test statistics used for quantitative trait association mapping in structured populations
Source: Genet Sel Evol. 2012 Nov 12;44(1):32. doi: 10.1186/1297-9686-44-32 (PMC3817592; doi:10.1186/1297-9686-44-32)
Supplement: Additional file 3 — RobPower. This is the directory including Rpackage and documentation. This package computes all type 1 errors and the power of any kind of design with: 1. The A matrix obtained either from the pedigree file or from a known matrix. 2. The D matrix obtained either from the pedigree file or from a known matrix. 3. A value of heritability (can be a single value or a vector). 4. A threshold (for example the nominal 5% threshold, 0.05). 5. The phenotypic variance explained by the QTL (can be a single value or a vector). 6. The methods to compute (can be a single value or a vector of characters). Methods are “reg” for regression model, “GRAMMAR”, “QTDT” and “FASTA”. 7. Genomic control (GC). If GC = TRUE then the GC value is computed (available for “reg” and “GRAMMAR” only). 8. Linkage disequilibrium (r2) between the marker tested and the QTL. [file 1297-9686-44-32-S3.zip › fonctions/calc.XprimCuuv1CuuX.r]

calc.XprimCuuv1CuuX <- function(A,h2,lambda,Cuu.h2){
	n = nrow(A)
	v1=rep(1,n)

	trA = sum(diag(A))

	res = matrix(0,length(h2),ncol(lambda))
	for(i in 1:length(h2)) {
		for(j in 1:ncol(lambda)) {
			elt1 = t(v1)%*%A%*%v1
			elt2 = lambda[i,j]*(t(v1)%*%Cuu.h2[[i]][[j]]%*%v1)
			elt3 = lambda[i,j]*(t(v1)%*%Cuu.h2[[i]][[j]]%*%Cuu.h2[[i]][[j]]%*%v1)
			elt4 = (1/n)*lambda[i,j]*(t(v1)%*%Cuu.h2[[i]][[j]]%*%v1%*%t(v1)%*%Cuu.h2[[i]][[j]]%*%v1)
			res[i,j] = elt1 - elt2 - elt3 + elt4
		}
	}
	return(res)
}
