# Supplementary material for: Statistical distributions of test statistics used for quantitative trait association mapping in structured populations
Source: Genet Sel Evol. 2012 Nov 12;44(1):32. doi: 10.1186/1297-9686-44-32 (PMC3817592; doi:10.1186/1297-9686-44-32)
Supplement: Additional file 3 — RobPower. This is the directory including Rpackage and documentation. This package computes all type 1 errors and the power of any kind of design with: 1. The A matrix obtained either from the pedigree file or from a known matrix. 2. The D matrix obtained either from the pedigree file or from a known matrix. 3. A value of heritability (can be a single value or a vector). 4. A threshold (for example the nominal 5% threshold, 0.05). 5. The phenotypic variance explained by the QTL (can be a single value or a vector). 6. The methods to compute (can be a single value or a vector of characters). Methods are “reg” for regression model, “GRAMMAR”, “QTDT” and “FASTA”. 7. Genomic control (GC). If GC = TRUE then the GC value is computed (available for “reg” and “GRAMMAR” only). 8. Linkage disequilibrium (r2) between the marker tested and the QTL. [file 1297-9686-44-32-S3.zip › fonctions/calc.invMME.r]

calc.invMME <- function(A,h2,lambda,var.QTL){
	print(paste("Solving mixed model equation",sep=""),quote=FALSE)
	n = nrow(A)
	v1=rep(1,n)

	top=cbind(t(v1)%*%v1,t(v1))
	invA=solve(A)
	bottom <- list()
	res <- list()
	resh2 <- list()
	for(i in 1:length(h2)) {
		for(j in 1:length(var.QTL)) {
			bottom[[j]] = cbind(v1,diag(n)+(lambda[i,j]*invA))
			res[[j]] = solve(rbind(top,bottom[[j]]))
		}
		resh2[[i]] = res
		bottom <- list()
		res <- list()
	}
	return(resh2)
}
