# Supplementary material for: Statistical distributions of test statistics used for quantitative trait association mapping in structured populations
Source: Genet Sel Evol. 2012 Nov 12;44(1):32. doi: 10.1186/1297-9686-44-32 (PMC3817592; doi:10.1186/1297-9686-44-32)
Supplement: Additional file 3 — RobPower. This is the directory including Rpackage and documentation. This package computes all type 1 errors and the power of any kind of design with: 1. The A matrix obtained either from the pedigree file or from a known matrix. 2. The D matrix obtained either from the pedigree file or from a known matrix. 3. A value of heritability (can be a single value or a vector). 4. A threshold (for example the nominal 5% threshold, 0.05). 5. The phenotypic variance explained by the QTL (can be a single value or a vector). 6. The methods to compute (can be a single value or a vector of characters). Methods are “reg” for regression model, “GRAMMAR”, “QTDT” and “FASTA”. 7. Genomic control (GC). If GC = TRUE then the GC value is computed (available for “reg” and “GRAMMAR” only). 8. Linkage disequilibrium (r2) between the marker tested and the QTL. [file 1297-9686-44-32-S3.zip › fonctions/calc.qprimAq.r]

calc.qprimAq <- function(A,D){
	n = nrow(A)
	trA = sum(diag(A))
	trD = sum(diag(D))
	trAD = sum(diag(A%*%D))
	trAA = sum(diag(t(A)%*%A))
	v1 = rep(1,n)
	res = diag(0,3)
	res[1,1] = t(v1)%*%A%*%v1
	res[2,2] = trAA - trAD - ((2/n)*(t(v1)%*%t(A)%*%A%*%v1-t(v1)%*%A%*%D%*%v1)) + ((1/(n^2))*(t(v1)%*%A%*%v1%*%t(v1)%*%A%*%v1-trD*(t(v1)%*%A%*%v1)))
	res[3,3] = trAD
	return(res)
}
