# Supplementary material for: Statistical distributions of test statistics used for quantitative trait association mapping in structured populations
Source: Genet Sel Evol. 2012 Nov 12;44(1):32. doi: 10.1186/1297-9686-44-32 (PMC3817592; doi:10.1186/1297-9686-44-32)
Supplement: Additional file 3 — RobPower. This is the directory including Rpackage and documentation. This package computes all type 1 errors and the power of any kind of design with: 1. The A matrix obtained either from the pedigree file or from a known matrix. 2. The D matrix obtained either from the pedigree file or from a known matrix. 3. A value of heritability (can be a single value or a vector). 4. A threshold (for example the nominal 5% threshold, 0.05). 5. The phenotypic variance explained by the QTL (can be a single value or a vector). 6. The methods to compute (can be a single value or a vector of characters). Methods are “reg” for regression model, “GRAMMAR”, “QTDT” and “FASTA”. 7. Genomic control (GC). If GC = TRUE then the GC value is computed (available for “reg” and “GRAMMAR” only). 8. Linkage disequilibrium (r2) between the marker tested and the QTL. [file 1297-9686-44-32-S3.zip › fonctions/calc.ssefasta.r]

calc.ssefasta <- function(A,h2,lambda,var.QTL,XprimCuuX,XprimCuuCuuX,XprimCuuv1CuuX,xprimx,xprimAx,Cuu.h2){
	n = nrow(A)
	v1=rep(1,n)
	beta=sqrt(var.QTL)
	trA = sum(diag(A))

	res = matrix(0,length(h2),ncol(lambda))
	for(i in 1:length(h2)) {
		for(j in 1:ncol(lambda)) {
			# Partie en sigma_e
			elt1 = (n-2)*(1-h2[i])

			# Partie en sigma_e - lambda*sigma_u
			elt2.1 = sum(diag(Cuu.h2[[i]][[j]]))
			elt2.2 = (1/n)*t(v1)%*%Cuu.h2[[i]][[j]]%*%v1
			elt2.3.num = XprimCuuX[i,j] + (1/n)*XprimCuuv1CuuX[i,j] - XprimCuuCuuX[i,j]
			elt2.3.den = xprimx - XprimCuuX[i,j]
			elt2.3 = elt2.3.num/elt2.3.den
			elt2 = ((1-h2[i])-(lambda[i,j]*h2[i]))*(elt2.1-elt2.2-elt2.3)

			res[i,j] = elt1 - elt2
		}
	}
	return(res)
}
