# Supplementary material for: Statistical distributions of test statistics used for quantitative trait association mapping in structured populations
Source: Genet Sel Evol. 2012 Nov 12;44(1):32. doi: 10.1186/1297-9686-44-32 (PMC3817592; doi:10.1186/1297-9686-44-32)
Supplement: Additional file 3 — RobPower. This is the directory including Rpackage and documentation. This package computes all type 1 errors and the power of any kind of design with: 1. The A matrix obtained either from the pedigree file or from a known matrix. 2. The D matrix obtained either from the pedigree file or from a known matrix. 3. A value of heritability (can be a single value or a vector). 4. A threshold (for example the nominal 5% threshold, 0.05). 5. The phenotypic variance explained by the QTL (can be a single value or a vector). 6. The methods to compute (can be a single value or a vector of characters). Methods are “reg” for regression model, “GRAMMAR”, “QTDT” and “FASTA”. 7. Genomic control (GC). If GC = TRUE then the GC value is computed (available for “reg” and “GRAMMAR” only). 8. Linkage disequilibrium (r2) between the marker tested and the QTL. [file 1297-9686-44-32-S3.zip › fonctions/calc.sseqtdt.r]

calc.sseqtdt <- function(h2,var.QTL,A){
	beta = sqrt(var.QTL)
	n = nrow(A)
	trA = sum(diag(A))
	trAA = sum(diag(t(A)%*%A))
	v1 = rep(1,n)
	v1primAv1 = t(v1)%*%A%*%v1

	elt1 = (n-3)*(1-h2)
	elt2.1 = trA	
	elt2.2 = (1/n)*v1primAv1
	elt2.3.num = trAA - (2/n)*t(v1)%*%t(A)%*%A%*%v1 + (1/(n^2))*v1primAv1%*%v1primAv1 - (n/2) + (1/(2*n))*v1primAv1
	elt2.3.den = trA - (1/n)*v1primAv1 - ((n-1)/2)
	elt2.3 = elt2.3.num / elt2.3.den
	elt2.4 = 1
	elt2 = h2*(elt2.1-elt2.2-elt2.3-elt2.4)
	elt3 = beta^2*((n-1)/(2*n))

	res = matrix(0,length(h2),length(beta))
	for(i in 1:length(h2)) {
		res[i,]=elt1[i]+elt2[i]+elt3
	}
	return(res)
}
