# Supplementary material for: Statistical distributions of test statistics used for quantitative trait association mapping in structured populations
Source: Genet Sel Evol. 2012 Nov 12;44(1):32. doi: 10.1186/1297-9686-44-32 (PMC3817592; doi:10.1186/1297-9686-44-32)
Supplement: Additional file 3 — RobPower. This is the directory including Rpackage and documentation. This package computes all type 1 errors and the power of any kind of design with: 1. The A matrix obtained either from the pedigree file or from a known matrix. 2. The D matrix obtained either from the pedigree file or from a known matrix. 3. A value of heritability (can be a single value or a vector). 4. A threshold (for example the nominal 5% threshold, 0.05). 5. The phenotypic variance explained by the QTL (can be a single value or a vector). 6. The methods to compute (can be a single value or a vector of characters). Methods are “reg” for regression model, “GRAMMAR”, “QTDT” and “FASTA”. 7. Genomic control (GC). If GC = TRUE then the GC value is computed (available for “reg” and “GRAMMAR” only). 8. Linkage disequilibrium (r2) between the marker tested and the QTL. [file 1297-9686-44-32-S3.zip › fonctions/controle.erreur.r]

controle.erreur <- function(h2,methods,var.QTL,GC){
	cpt=0

	# Test varQTL=0
	t=length(which(var.QTL==0))
	if(t>0) {
		cpt=1
		print(paste("Do not put QTL effect of 0 !",sep=""),quote=FALSE)
	}
	
	# Test h2=0 ou 1 avec GRAMMAR
	tmet=length(which(methods=="grammar"))
	th2=length(which(h2==0 | h2==1))
	if(tmet>0 & th2>0) {
		cpt=1
		print(paste("Do not enter h2=0 or 1 when using GRAMMAR",sep=""),quote=FALSE)
	}

	# Test GC avec FASTA ou QTDT
	treg=length(which(methods=="reg"))
	tgrammar=length(which(methods=="grammar"))
	if(GC==TRUE & (treg==0 & tgrammar==0)) {
		cpt=1
		print(paste("Genomic Control only available for reg and grammar",sep=""),quote=FALSE)
	}

	return(cpt)
}
