# Supplementary material for: Statistical distributions of test statistics used for quantitative trait association mapping in structured populations
Source: Genet Sel Evol. 2012 Nov 12;44(1):32. doi: 10.1186/1297-9686-44-32 (PMC3817592; doi:10.1186/1297-9686-44-32)
Supplement: Additional file 3 — RobPower. This is the directory including Rpackage and documentation. This package computes all type 1 errors and the power of any kind of design with: 1. The A matrix obtained either from the pedigree file or from a known matrix. 2. The D matrix obtained either from the pedigree file or from a known matrix. 3. A value of heritability (can be a single value or a vector). 4. A threshold (for example the nominal 5% threshold, 0.05). 5. The phenotypic variance explained by the QTL (can be a single value or a vector). 6. The methods to compute (can be a single value or a vector of characters). Methods are “reg” for regression model, “GRAMMAR”, “QTDT” and “FASTA”. 7. Genomic control (GC). If GC = TRUE then the GC value is computed (available for “reg” and “GRAMMAR” only). 8. Linkage disequilibrium (r2) between the marker tested and the QTL. [file 1297-9686-44-32-S3.zip › ped-article]

1 0 0 0
2 0 0 0
3 0 0 0
4 0 0 0
5 0 0 0
6 0 0 0
7 0 0 0
8 0 0 0
9 0 0 0
10 0 0 0
11 0 0 0
12 0 0 0
13 0 0 0
14 0 0 0
15 0 0 0
16 0 0 0
17 0 0 0
18 0 0 0
19 0 0 0
20 0 0 0
21 0 0 0
22 0 0 0
23 0 0 0
24 0 0 0
25 0 0 0
26 0 0 0
27 0 0 0
28 0 0 0
29 0 0 0
30 0 0 0
31 0 0 0
32 0 0 0
33 0 0 0
34 0 0 0
35 0 0 0
36 0 0 0
37 0 0 0
38 0 0 0
39 0 0 0
40 0 0 0
41 0 0 0
42 0 0 0
43 0 0 0
44 0 0 0
45 0 0 0
46 0 0 0
47 0 0 0
48 0 0 0
49 0 0 0
50 0 0 0
51 0 0 0
52 0 0 0
53 0 0 0
54 0 0 0
55 0 0 0
56 0 0 0
57 0 0 0
58 0 0 0
59 0 0 0
60 0 0 0
61 0 0 0
62 0 0 0
63 0 0 0
64 0 0 0
65 0 0 0
66 0 0 0
67 0 0 0
68 0 0 0
69 0 0 0
70 0 0 0
71 0 0 0
72 0 0 0
73 0 0 0
74 0 0 0
75 0 0 0
76 0 0 0
77 0 0 0
78 0 0 0
79 0 0 0
80 0 0 0
81 0 0 0
82 0 0 0
83 0 0 0
84 0 0 0
85 0 0 0
86 0 0 0
87 0 0 0
88 0 0 0
89 0 0 0
90 0 0 0
91 0 0 0
92 0 0 0
93 0 0 0
94 0 0 0
95 0 0 0
96 0 0 0
97 0 0 0
98 0 0 0
99 0 0 0
100 0 0 0
101 0 0 0
102 0 0 0
103 0 0 0
104 0 0 0
105 0 0 0
106 0 0 0
107 0 0 0
108 0 0 0
109 0 0 0
110 0 0 0
111 0 0 0
112 0 0 0
113 0 0 0
114 0 0 0
115 0 0 0
116 0 0 0
117 0 0 0
118 0 0 0
119 0 0 0
120 0 0 0
121 0 0 0
122 0 0 0
123 0 0 0
124 0 0 0
125 0 0 0
126 0 0 0
127 0 0 0
128 0 0 0
129 0 0 0
130 0 0 0
131 0 0 0
132 0 0 0
133 0 0 0
134 0 0 0
135 0 0 0
136 0 0 0
137 0 0 0
138 0 0 0
139 0 0 0
140 0 0 0
141 0 0 0
142 0 0 0
143 0 0 0
144 0 0 0
145 0 0 0
146 0 0 0
147 0 0 0
148 0 0 0
149 0 0 0
150 0 0 0
151 0 0 0
152 0 0 0
153 0 0 0
154 0 0 0
155 0 0 0
156 0 0 0
157 0 0 0
158 0 0 0
159 0 0 0
160 0 0 0
161 0 0 0
162 0 0 0
163 0 0 0
164 0 0 0
165 0 0 0
166 0 0 0
167 0 0 0
168 0 0 0
169 0 0 0
170 0 0 0
171 0 0 0
172 0 0 0
173 0 0 0
174 0 0 0
175 0 0 0
176 0 0 0
177 0 0 0
178 0 0 0
179 0 0 0
180 0 0 0
181 0 0 0
182 0 0 0
183 0 0 0
184 0 0 0
185 0 0 0
186 0 0 0
187 0 0 0
188 0 0 0
189 0 0 0
190 0 0 0
191 0 0 0
192 0 0 0
193 0 0 0
194 0 0 0
195 0 0 0
196 0 0 0
197 0 0 0
198 0 0 0
199 0 0 0
200 0 0 0
201 0 0 0
202 0 0 0
203 0 0 0
204 0 0 0
205 0 0 0
206 0 0 0
207 0 0 0
208 0 0 0
209 0 0 0
210 0 0 0
211 0 0 0
212 0 0 0
213 0 0 0
214 0 0 0
215 0 0 0
216 0 0 0
217 0 0 0
218 0 0 0
219 0 0 0
220 0 0 0
221 0 0 0
222 0 0 0
223 0 0 0
224 0 0 0
225 0 0 0
226 0 0 0
227 0 0 0
228 0 0 0
229 0 0 0
230 0 0 0
231 0 0 0
232 0 0 0
233 0 0 0
234 0 0 0
235 0 0 0
236 0 0 0
237 0 0 0
238 0 0 0
239 0 0 0
240 0 0 0
241 0 0 0
242 0 0 0
243 0 0 0
244 0 0 0
245 0 0 0
246 0 0 0
247 0 0 0
248 0 0 0
249 0 0 0
250 0 0 0
251 0 0 0
252 0 0 0
253 0 0 0
254 0 0 0
255 0 0 0
256 0 0 0
257 0 0 0
258 0 0 0
259 0 0 0
260 0 0 0
261 0 0 0
262 0 0 0
263 0 0 0
264 0 0 0
265 0 0 0
266 0 0 0
267 0 0 0
268 0 0 0
269 0 0 0
270 0 0 0
271 0 0 0
272 0 0 0
273 0 0 0
274 0 0 0
275 0 0 0
276 0 0 0
277 0 0 0
278 0 0 0
279 0 0 0
280 0 0 0
281 0 0 0
282 0 0 0
283 0 0 0
284 0 0 0
285 0 0 0
286 0 0 0
287 0 0 0
288 0 0 0
289 0 0 0
290 0 0 0
291 0 0 0
292 0 0 0
293 0 0 0
294 0 0 0
295 0 0 0
296 0 0 0
297 0 0 0
298 0 0 0
299 0 0 0
300 0 0 0
301 0 0 0
302 0 0 0
303 0 0 0
304 0 0 0
305 0 0 0
306 0 0 0
307 0 0 0
308 0 0 0
309 0 0 0
310 0 0 0
311 0 0 0
312 0 0 0
313 0 0 0
314 0 0 0
315 0 0 0
316 0 0 0
317 0 0 0
318 0 0 0
319 0 0 0
320 0 0 0
321 0 0 0
322 0 0 0
323 0 0 0
324 0 0 0
325 0 0 0
326 0 0 0
327 0 0 0
328 0 0 0
329 0 0 0
330 0 0 0
331 0 0 0
332 0 0 0
333 0 0 0
334 0 0 0
335 0 0 0
336 0 0 0
337 0 0 0
338 0 0 0
339 0 0 0
340 0 0 0
341 0 0 0
342 0 0 0
343 0 0 0
344 0 0 0
345 0 0 0
346 0 0 0
347 0 0 0
348 0 0 0
349 0 0 0
350 0 0 0
351 0 0 0
352 0 0 0
353 0 0 0
354 0 0 0
355 0 0 0
356 0 0 0
357 0 0 0
358 0 0 0
359 0 0 0
360 0 0 0
361 0 0 0
362 0 0 0
363 0 0 0
364 0 0 0
365 0 0 0
366 0 0 0
367 0 0 0
368 0 0 0
369 0 0 0
370 0 0 0
371 0 0 0
372 0 0 0
373 0 0 0
374 0 0 0
375 0 0 0
376 0 0 0
377 0 0 0
378 0 0 0
379 0 0 0
380 0 0 0
381 0 0 0
382 0 0 0
383 0 0 0
384 0 0 0
385 0 0 0
386 0 0 0
387 0 0 0
388 0 0 0
389 0 0 0
390 0 0 0
391 0 0 0
392 0 0 0
393 0 0 0
394 0 0 0
395 0 0 0
396 0 0 0
397 0 0 0
398 0 0 0
399 0 0 0
400 0 0 0
401 0 0 0
402 0 0 0
403 0 0 0
404 0 0 0
405 0 0 0
406 0 0 0
407 0 0 0
408 0 0 0
409 0 0 0
410 0 0 0
411 0 0 0
412 0 0 0
413 0 0 0
414 0 0 0
415 0 0 0
416 0 0 0
417 0 0 0
418 0 0 0
419 0 0 0
420 0 0 0
421 0 0 0
422 0 0 0
423 0 0 0
424 0 0 0
425 0 0 0
426 0 0 0
427 0 0 0
428 0 0 0
429 0 0 0
430 0 0 0
431 0 0 0
432 0 0 0
433 0 0 0
434 0 0 0
435 0 0 0
436 0 0 0
437 0 0 0
438 0 0 0
439 0 0 0
440 0 0 0
441 0 0 0
442 0 0 0
443 0 0 0
444 0 0 0
445 0 0 0
446 0 0 0
447 0 0 0
448 0 0 0
449 0 0 0
450 0 0 0
451 0 0 0
452 0 0 0
453 0 0 0
454 0 0 0
455 0 0 0
456 0 0 0
457 0 0 0
458 0 0 0
459 0 0 0
460 0 0 0
461 0 0 0
462 0 0 0
463 0 0 0
464 0 0 0
465 0 0 0
466 0 0 0
467 0 0 0
468 0 0 0
469 0 0 0
470 0 0 0
471 0 0 0
472 0 0 0
473 0 0 0
474 0 0 0
475 0 0 0
476 0 0 0
477 0 0 0
478 0 0 0
479 0 0 0
480 0 0 0
481 0 0 0
482 0 0 0
483 0 0 0
484 0 0 0
485 0 0 0
486 0 0 0
487 0 0 0
488 0 0 0
489 0 0 0
490 0 0 0
491 0 0 0
492 0 0 0
493 0 0 0
494 0 0 0
495 0 0 0
496 0 0 0
497 0 0 0
498 0 0 0
499 0 0 0
500 0 0 0
501 0 0 0
502 0 0 0
503 0 0 0
504 0 0 0
505 0 0 0
506 0 0 0
507 0 0 0
508 0 0 0
509 0 0 0
510 0 0 0
511 0 0 0
512 0 0 0
513 0 0 0
514 0 0 0
515 0 0 0
516 0 0 0
517 0 0 0
518 0 0 0
519 0 0 0
520 0 0 0
521 0 0 0
522 0 0 0
523 0 0 0
524 0 0 0
525 0 0 0
526 0 0 0
527 0 0 0
528 0 0 0
529 0 0 0
530 0 0 0
531 0 0 0
532 0 0 0
533 0 0 0
534 0 0 0
535 0 0 0
536 0 0 0
537 0 0 0
538 0 0 0
539 0 0 0
540 0 0 0
541 0 0 0
542 0 0 0
543 0 0 0
544 0 0 0
545 0 0 0
546 0 0 0
547 0 0 0
548 0 0 0
549 0 0 0
550 0 0 0
551 0 0 0
552 0 0 0
553 0 0 0
554 0 0 0
555 0 0 0
556 0 0 0
557 0 0 0
558 0 0 0
559 0 0 0
560 0 0 0
561 0 0 0
562 0 0 0
563 0 0 0
564 0 0 0
565 0 0 0
566 0 0 0
567 0 0 0
568 0 0 0
569 0 0 0
570 0 0 0
571 0 0 0
572 0 0 0
573 0 0 0
574 0 0 0
575 0 0 0
576 0 0 0
577 0 0 0
578 0 0 0
579 0 0 0
580 0 0 0
581 0 0 0
582 0 0 0
583 0 0 0
584 0 0 0
585 0 0 0
586 0 0 0
587 0 0 0
588 0 0 0
589 0 0 0
590 0 0 0
591 0 0 0
592 0 0 0
593 0 0 0
594 0 0 0
595 0 0 0
596 0 0 0
597 0 0 0
598 0 0 0
599 0 0 0
600 0 0 0
601 0 0 0
602 0 0 0
603 0 0 0
604 0 0 0
605 0 0 0
606 0 0 0
607 0 0 0
608 0 0 0
609 0 0 0
610 0 0 0
611 1 11 1
612 1 12 1
613 1 13 1
614 1 14 1
615 1 15 1
616 1 16 1
617 1 17 1
618 1 18 1
619 1 19 1
620 1 20 1
621 1 21 1
622 1 22 1
623 1 23 1
624 1 24 1
625 1 25 1
626 1 26 1
627 1 27 1
628 1 28 1
629 1 29 1
630 1 30 1
631 1 31 1
632 1 32 1
633 1 33 1
634 1 34 1
635 1 35 1
636 1 36 1
637 1 37 1
638 1 38 1
639 1 39 1
640 1 40 1
641 1 41 1
642 1 42 1
643 1 43 1
644 1 44 1
645 1 45 1
646 1 46 1
647 1 47 1
648 1 48 1
649 1 49 1
650 1 50 1
651 1 51 1
652 1 52 1
653 1 53 1
654 1 54 1
655 1 55 1
656 1 56 1
657 1 57 1
658 1 58 1
659 1 59 1
660 1 60 1
661 1 61 1
662 1 62 1
663 1 63 1
664 1 64 1
665 1 65 1
666 1 66 1
667 1 67 1
668 1 68 1
669 1 69 1
670 1 70 1
671 2 71 1
672 2 72 1
673 2 73 1
674 2 74 1
675 2 75 1
676 2 76 1
677 2 77 1
678 2 78 1
679 2 79 1
680 2 80 1
681 2 81 1
682 2 82 1
683 2 83 1
684 2 84 1
685 2 85 1
686 2 86 1
687 2 87 1
688 2 88 1
689 2 89 1
690 2 90 1
691 2 91 1
692 2 92 1
693 2 93 1
694 2 94 1
695 2 95 1
696 2 96 1
697 2 97 1
698 2 98 1
699 2 99 1
700 2 100 1
701 2 101 1
702 2 102 1
703 2 103 1
704 2 104 1
705 2 105 1
706 2 106 1
707 2 107 1
708 2 108 1
709 2 109 1
710 2 110 1
711 2 111 1
712 2 112 1
713 2 113 1
714 2 114 1
715 2 115 1
716 2 116 1
717 2 117 1
718 2 118 1
719 2 119 1
720 2 120 1
721 2 121 1
722 2 122 1
723 2 123 1
724 2 124 1
725 2 125 1
726 2 126 1
727 2 127 1
728 2 128 1
729 2 129 1
730 2 130 1
731 3 131 1
732 3 132 1
733 3 133 1
734 3 134 1
735 3 135 1
736 3 136 1
737 3 137 1
738 3 138 1
739 3 139 1
740 3 140 1
741 3 141 1
742 3 142 1
743 3 143 1
744 3 144 1
745 3 145 1
746 3 146 1
747 3 147 1
748 3 148 1
749 3 149 1
750 3 150 1
751 3 151 1
752 3 152 1
753 3 153 1
754 3 154 1
755 3 155 1
756 3 156 1
757 3 157 1
758 3 158 1
759 3 159 1
760 3 160 1
761 3 161 1
762 3 162 1
763 3 163 1
764 3 164 1
765 3 165 1
766 3 166 1
767 3 167 1
768 3 168 1
769 3 169 1
770 3 170 1
771 3 171 1
772 3 172 1
773 3 173 1
774 3 174 1
775 3 175 1
776 3 176 1
777 3 177 1
778 3 178 1
779 3 179 1
780 3 180 1
781 3 181 1
782 3 182 1
783 3 183 1
784 3 184 1
785 3 185 1
786 3 186 1
787 3 187 1
788 3 188 1
789 3 189 1
790 3 190 1
791 4 191 1
792 4 192 1
793 4 193 1
794 4 194 1
795 4 195 1
796 4 196 1
797 4 197 1
798 4 198 1
799 4 199 1
800 4 200 1
801 4 201 1
802 4 202 1
803 4 203 1
804 4 204 1
805 4 205 1
806 4 206 1
807 4 207 1
808 4 208 1
809 4 209 1
810 4 210 1
811 4 211 1
812 4 212 1
813 4 213 1
814 4 214 1
815 4 215 1
816 4 216 1
817 4 217 1
818 4 218 1
819 4 219 1
820 4 220 1
821 4 221 1
822 4 222 1
823 4 223 1
824 4 224 1
825 4 225 1
826 4 226 1
827 4 227 1
828 4 228 1
829 4 229 1
830 4 230 1
831 4 231 1
832 4 232 1
833 4 233 1
834 4 234 1
835 4 235 1
836 4 236 1
837 4 237 1
838 4 238 1
839 4 239 1
840 4 240 1
841 4 241 1
842 4 242 1
843 4 243 1
844 4 244 1
845 4 245 1
846 4 246 1
847 4 247 1
848 4 248 1
849 4 249 1
850 4 250 1
851 5 251 1
852 5 252 1
853 5 253 1
854 5 254 1
855 5 255 1
856 5 256 1
857 5 257 1
858 5 258 1
859 5 259 1
860 5 260 1
861 5 261 1
862 5 262 1
863 5 263 1
864 5 264 1
865 5 265 1
866 5 266 1
867 5 267 1
868 5 268 1
869 5 269 1
870 5 270 1
871 5 271 1
872 5 272 1
873 5 273 1
874 5 274 1
875 5 275 1
876 5 276 1
877 5 277 1
878 5 278 1
879 5 279 1
880 5 280 1
881 5 281 1
882 5 282 1
883 5 283 1
884 5 284 1
885 5 285 1
886 5 286 1
887 5 287 1
888 5 288 1
889 5 289 1
890 5 290 1
891 5 291 1
892 5 292 1
893 5 293 1
894 5 294 1
895 5 295 1
896 5 296 1
897 5 297 1
898 5 298 1
899 5 299 1
900 5 300 1
901 5 301 1
902 5 302 1
903 5 303 1
904 5 304 1
905 5 305 1
906 5 306 1
907 5 307 1
908 5 308 1
909 5 309 1
910 5 310 1
911 6 311 1
912 6 312 1
913 6 313 1
914 6 314 1
915 6 315 1
916 6 316 1
917 6 317 1
918 6 318 1
919 6 319 1
920 6 320 1
921 6 321 1
922 6 322 1
923 6 323 1
924 6 324 1
925 6 325 1
926 6 326 1
927 6 327 1
928 6 328 1
929 6 329 1
930 6 330 1
931 6 331 1
932 6 332 1
933 6 333 1
934 6 334 1
935 6 335 1
936 6 336 1
937 6 337 1
938 6 338 1
939 6 339 1
940 6 340 1
941 6 341 1
942 6 342 1
943 6 343 1
944 6 344 1
945 6 345 1
946 6 346 1
947 6 347 1
948 6 348 1
949 6 349 1
950 6 350 1
951 6 351 1
952 6 352 1
953 6 353 1
954 6 354 1
955 6 355 1
956 6 356 1
957 6 357 1
958 6 358 1
959 6 359 1
960 6 360 1
961 6 361 1
962 6 362 1
963 6 363 1
964 6 364 1
965 6 365 1
966 6 366 1
967 6 367 1
968 6 368 1
969 6 369 1
970 6 370 1
971 7 371 1
972 7 372 1
973 7 373 1
974 7 374 1
975 7 375 1
976 7 376 1
977 7 377 1
978 7 378 1
979 7 379 1
980 7 380 1
981 7 381 1
982 7 382 1
983 7 383 1
984 7 384 1
985 7 385 1
986 7 386 1
987 7 387 1
988 7 388 1
989 7 389 1
990 7 390 1
991 7 391 1
992 7 392 1
993 7 393 1
994 7 394 1
995 7 395 1
996 7 396 1
997 7 397 1
998 7 398 1
999 7 399 1
1000 7 400 1
1001 7 401 1
1002 7 402 1
1003 7 403 1
1004 7 404 1
1005 7 405 1
1006 7 406 1
1007 7 407 1
1008 7 408 1
1009 7 409 1
1010 7 410 1
1011 7 411 1
1012 7 412 1
1013 7 413 1
1014 7 414 1
1015 7 415 1
1016 7 416 1
1017 7 417 1
1018 7 418 1
1019 7 419 1
1020 7 420 1
1021 7 421 1
1022 7 422 1
1023 7 423 1
1024 7 424 1
1025 7 425 1
1026 7 426 1
1027 7 427 1
1028 7 428 1
1029 7 429 1
1030 7 430 1
1031 8 431 1
1032 8 432 1
1033 8 433 1
1034 8 434 1
1035 8 435 1
1036 8 436 1
1037 8 437 1
1038 8 438 1
1039 8 439 1
1040 8 440 1
1041 8 441 1
1042 8 442 1
1043 8 443 1
1044 8 444 1
1045 8 445 1
1046 8 446 1
1047 8 447 1
1048 8 448 1
1049 8 449 1
1050 8 450 1
1051 8 451 1
1052 8 452 1
1053 8 453 1
1054 8 454 1
1055 8 455 1
1056 8 456 1
1057 8 457 1
1058 8 458 1
1059 8 459 1
1060 8 460 1
1061 8 461 1
1062 8 462 1
1063 8 463 1
1064 8 464 1
1065 8 465 1
1066 8 466 1
1067 8 467 1
1068 8 468 1
1069 8 469 1
1070 8 470 1
1071 8 471 1
1072 8 472 1
1073 8 473 1
1074 8 474 1
1075 8 475 1
1076 8 476 1
1077 8 477 1
1078 8 478 1
1079 8 479 1
1080 8 480 1
1081 8 481 1
1082 8 482 1
1083 8 483 1
1084 8 484 1
1085 8 485 1
1086 8 486 1
1087 8 487 1
1088 8 488 1
1089 8 489 1
1090 8 490 1
1091 9 491 1
1092 9 492 1
1093 9 493 1
1094 9 494 1
1095 9 495 1
1096 9 496 1
1097 9 497 1
1098 9 498 1
1099 9 499 1
1100 9 500 1
1101 9 501 1
1102 9 502 1
1103 9 503 1
1104 9 504 1
1105 9 505 1
1106 9 506 1
1107 9 507 1
1108 9 508 1
1109 9 509 1
1110 9 510 1
1111 9 511 1
1112 9 512 1
1113 9 513 1
1114 9 514 1
1115 9 515 1
1116 9 516 1
1117 9 517 1
1118 9 518 1
1119 9 519 1
1120 9 520 1
1121 9 521 1
1122 9 522 1
1123 9 523 1
1124 9 524 1
1125 9 525 1
1126 9 526 1
1127 9 527 1
1128 9 528 1
1129 9 529 1
1130 9 530 1
1131 9 531 1
1132 9 532 1
1133 9 533 1
1134 9 534 1
1135 9 535 1
1136 9 536 1
1137 9 537 1
1138 9 538 1
1139 9 539 1
1140 9 540 1
1141 9 541 1
1142 9 542 1
1143 9 543 1
1144 9 544 1
1145 9 545 1
1146 9 546 1
1147 9 547 1
1148 9 548 1
1149 9 549 1
1150 9 550 1
1151 10 551 1
1152 10 552 1
1153 10 553 1
1154 10 554 1
1155 10 555 1
1156 10 556 1
1157 10 557 1
1158 10 558 1
1159 10 559 1
1160 10 560 1
1161 10 561 1
1162 10 562 1
1163 10 563 1
1164 10 564 1
1165 10 565 1
1166 10 566 1
1167 10 567 1
1168 10 568 1
1169 10 569 1
1170 10 570 1
1171 10 571 1
1172 10 572 1
1173 10 573 1
1174 10 574 1
1175 10 575 1
1176 10 576 1
1177 10 577 1
1178 10 578 1
1179 10 579 1
1180 10 580 1
1181 10 581 1
1182 10 582 1
1183 10 583 1
1184 10 584 1
1185 10 585 1
1186 10 586 1
1187 10 587 1
1188 10 588 1
1189 10 589 1
1190 10 590 1
1191 10 591 1
1192 10 592 1
1193 10 593 1
1194 10 594 1
1195 10 595 1
1196 10 596 1
1197 10 597 1
1198 10 598 1
1199 10 599 1
1200 10 600 1
1201 10 601 1
1202 10 602 1
1203 10 603 1
1204 10 604 1
1205 10 605 1
1206 10 606 1
1207 10 607 1
1208 10 608 1
1209 10 609 1
1210 10 610 1
