# Supplementary material for: Statistical distributions of test statistics used for quantitative trait association mapping in structured populations
Source: Genet Sel Evol. 2012 Nov 12;44(1):32. doi: 10.1186/1297-9686-44-32 (PMC3817592; doi:10.1186/1297-9686-44-32)
Supplement: Additional file 3 — RobPower. This is the directory including Rpackage and documentation. This package computes all type 1 errors and the power of any kind of design with: 1. The A matrix obtained either from the pedigree file or from a known matrix. 2. The D matrix obtained either from the pedigree file or from a known matrix. 3. A value of heritability (can be a single value or a vector). 4. A threshold (for example the nominal 5% threshold, 0.05). 5. The phenotypic variance explained by the QTL (can be a single value or a vector). 6. The methods to compute (can be a single value or a vector of characters). Methods are “reg” for regression model, “GRAMMAR”, “QTDT” and “FASTA”. 7. Genomic control (GC). If GC = TRUE then the GC value is computed (available for “reg” and “GRAMMAR” only). 8. Linkage disequilibrium (r2) between the marker tested and the QTL. [file 1297-9686-44-32-S3.zip › ped-real]

591 0 0 0
592 0 0 0
593 0 0 0
594 0 0 0
595 0 0 0
596 0 0 0
597 0 0 0
598 0 0 0
599 0 0 0
600 0 0 0
601 0 0 0
602 0 0 0
603 0 0 0
604 0 0 0
605 0 0 0
606 0 0 0
607 0 0 0
608 0 0 0
609 0 0 0
610 0 0 0
611 0 0 0
614 0 0 0
618 0 0 0
620 0 0 0
621 0 0 0
623 0 0 0
627 0 0 0
630 0 0 0
631 0 0 0
632 0 0 0
634 0 0 0
635 0 0 0
639 0 0 0
641 0 0 0
643 0 0 0
644 0 0 0
645 0 0 0
649 0 0 0
653 0 0 0
654 0 0 0
657 0 0 0
658 0 0 0
659 0 0 0
661 0 0 0
662 0 0 0
663 0 0 0
664 0 0 0
665 0 0 0
666 0 0 0
667 0 664 0
668 0 0 0
669 0 0 0
670 0 0 0
671 0 0 0
674 0 0 0
676 0 0 0
678 0 0 0
681 0 0 0
683 0 0 0
684 0 0 0
686 0 0 0
688 0 0 0
689 0 0 0
690 0 0 0
691 0 0 0
694 0 0 0
695 0 0 0
699 0 0 0
701 0 0 0
702 0 0 0
704 0 0 0
705 0 0 0
706 0 0 0
709 0 0 0
710 0 0 0
713 0 0 0
714 0 0 0
715 0 0 0
716 0 713 0
718 0 0 0
720 0 0 0
721 0 0 0
722 0 0 0
725 0 0 0
727 0 0 0
733 0 0 0
736 0 0 0
742 0 0 0
743 0 0 0
749 0 0 0
750 0 0 0
751 0 0 0
752 0 0 0
753 0 0 0
756 0 0 0
757 0 0 0
759 0 0 0
760 0 0 0
762 0 0 0
764 0 0 0
765 0 0 0
768 0 0 0
771 0 0 0
779 0 0 0
781 0 0 0
784 0 0 0
785 0 0 0
786 0 0 0
787 0 0 0
788 0 0 0
789 0 0 0
790 0 0 0
791 0 0 0
792 0 0 0
793 0 0 0
795 0 0 0
796 0 0 0
797 0 0 0
798 0 0 0
802 0 0 0
804 0 0 0
808 0 0 0
809 0 0 0
810 0 0 0
811 0 0 0
814 0 0 0
815 0 0 0
819 0 0 0
820 0 0 0
821 0 0 0
822 0 0 0
823 0 0 0
824 0 0 0
827 0 0 0
828 0 0 0
829 0 0 0
831 0 0 0
832 0 0 0
833 0 0 0
834 0 0 0
835 0 0 0
836 0 0 0
837 0 0 0
838 0 0 0
840 0 0 0
841 0 0 0
842 0 0 0
843 0 0 0
844 0 0 0
845 0 0 0
847 0 0 0
850 0 0 0
852 0 0 0
855 0 0 0
859 0 0 0
860 0 0 0
861 0 0 0
870 0 0 0
872 0 0 0
874 0 0 0
881 0 0 0
885 0 0 0
886 0 0 0
889 0 0 0
890 0 0 0
891 0 0 0
896 0 0 0
898 0 0 0
902 0 0 0
904 0 0 0
909 0 0 0
912 0 0 0
919 0 0 0
921 0 0 0
927 0 0 0
929 0 0 0
931 0 0 0
933 0 0 0
935 0 0 0
939 0 0 0
944 0 0 0
947 0 0 0
951 0 0 0
956 0 0 0
957 0 793 0
959 0 0 0
960 0 0 0
967 0 0 0
972 0 0 0
973 0 0 0
976 0 0 0
981 0 0 0
982 0 0 0
984 0 0 0
988 0 0 0
990 0 0 0
992 0 0 0
993 0 0 0
995 0 0 0
1003 0 0 0
1006 0 0 0
1009 0 0 0
1010 0 0 0
1011 0 847 0
1025 0 0 0
1026 0 0 0
1027 0 0 0
1028 0 0 0
1029 1027 0 0
1030 0 0 0
1031 0 0 0
1033 0 0 0
1034 0 0 0
1035 0 0 0
1037 0 0 0
1038 1035 605 0
1039 0 0 0
1040 0 0 0
1041 1027 0 0
1042 1031 0 0
1044 1035 0 0
1046 1035 0 0
1048 1046 0 0
1049 1035 0 0
1050 0 0 0
1053 0 0 0
1054 0 0 0
1056 1050 0 0
1057 0 0 0
1059 1046 0 0
1061 0 0 0
1062 0 0 0
1067 0 0 0
1068 1061 0 0
1069 0 0 0
1070 0 0 0
1073 1031 0 0
1074 1027 0 0
1077 0 0 0
1079 0 0 0
1080 0 0 0
1081 1033 592 0
1083 0 0 0
1084 1061 0 0
1085 0 0 0
1086 1027 0 0
1087 1030 768 0
1088 0 0 0
1091 0 0 0
1092 1027 0 0
1094 1027 0 0
1095 1033 0 0
1096 0 0 0
1097 0 0 0
1098 0 0 0
1099 0 0 0
1100 1028 699 0
1102 1061 0 0
1103 0 0 0
1104 0 0 0
1105 0 0 0
1106 0 0 0
1107 1030 0 0
1108 1097 0 0
1110 0 0 0
1111 1061 0 0
1112 1061 0 0
1113 1097 0 0
1114 0 0 0
1115 0 0 0
1116 1079 0 0
1117 0 0 0
1118 0 0 0
1119 0 0 0
1120 1027 0 0
1121 1031 0 0
1122 0 0 0
1123 0 757 0
1124 1027 0 0
1125 1027 591 0
1126 0 0 0
1127 1027 0 0
1128 0 0 0
1129 1127 0 0
1130 0 0 0
1131 0 0 0
1132 1061 631 0
1133 1027 0 0
1134 0 0 0
1135 0 0 0
1136 0 0 0
1137 0 0 0
1139 0 0 0
1140 0 0 0
1141 0 0 0
1142 0 0 0
1143 0 0 0
1144 1027 0 0
1145 1029 0 0
1146 1108 713 0
1147 1097 0 0
1148 1031 0 0
1149 0 0 0
1150 1144 0 0
1151 1097 600 0
1152 1027 0 0
1153 1061 0 0
1154 0 0 0
1155 1029 0 0
1156 1144 0 0
1157 0 0 0
1158 1061 0 0
1159 1031 595 0
1160 1027 0 0
1161 1061 0 0
1162 1029 0 0
1163 0 0 0
1164 0 0 0
1165 1096 0 0
1166 1107 0 0
1167 1061 0 0
1168 1097 0 0
1169 1105 0 0
1170 1081 0 0
1171 1096 0 0
1172 1125 0 0
1173 0 0 0
1174 1110 0 0
1177 1127 0 0
1178 1153 0 0
1179 1107 0 0
1181 0 0 0
1183 1028 713 0
1184 0 0 0
1185 1061 0 0
1186 1134 796 0
1187 1061 0 0
1188 0 0 0
1189 1121 0 0
1190 1097 705 0
1191 1039 750 0
1193 0 0 0
1194 1154 0 0
1195 1125 716 0
1197 0 0 0
1199 0 0 0
1200 1061 0 0
1202 1061 0 0
1204 0 0 0
1205 1035 641 0
1206 0 0 0
1207 1086 0 0
1208 1061 630 0
1209 1061 0 0
1210 0 0 0
1211 1061 0 0
1215 1108 0 0
1216 0 0 0
1217 0 0 0
1218 1108 743 0
1219 1100 809 0
1220 1100 0 0
1222 1061 664 0
1223 0 0 0
1224 1044 641 0
1226 1153 0 0
1227 1144 720 0
1229 1048 609 0
1231 0 0 0
1233 1100 0 0
1234 0 0 0
1236 1087 0 0
1237 0 0 0
1238 1079 0 0
1239 1080 785 0
1240 0 0 0
1241 1125 0 0
1242 0 0 0
1245 0 0 0
1246 1077 658 0
1247 0 0 0
1249 1061 840 0
1250 1125 0 0
1254 1116 644 0
1255 1106 0 0
1256 1061 0 0
1257 1112 789 0
1258 0 0 0
1260 1110 0 0
1261 0 0 0
1262 1127 0 0
1263 1105 0 0
1264 1137 665 0
1265 1153 0 0
1266 1119 661 0
1267 1085 0 0
1269 0 0 0
1270 1146 0 0
1271 1094 0 0
1272 1153 0 0
1273 0 0 0
1274 1086 798 0
1275 1150 811 0
1276 1144 701 0
1279 1102 0 0
1280 1108 643 0
1281 1121 0 0
1282 0 0 0
1284 0 0 0
1286 0 620 0
1287 0 0 0
1288 1111 0 0
1289 0 0 0
1290 1061 0 0
1291 1061 0 0
1292 1061 0 0
1297 0 0 0
1298 1136 668 0
1299 1091 0 0
1300 0 0 0
1301 1128 0 0
1302 1108 0 0
1304 1143 0 0
1305 1143 702 0
1309 1124 736 0
1310 1127 751 0
1311 0 0 0
1313 0 0 0
1314 1121 0 0
1316 1086 0 0
1317 1153 808 0
1318 1097 0 0
1319 1094 0 0
1321 1094 0 0
1324 1073 831 0
1326 1061 0 0
1327 1132 847 0
1329 1085 0 0
1330 1081 0 0
1334 1102 0 0
1336 1125 0 0
1338 1121 793 0
1339 1094 0 0
1340 1132 0 0
1341 1088 779 0
1342 0 0 0
1343 1144 0 0
1344 1081 0 0
1345 0 0 0
1346 0 0 0
1349 1080 0 0
1350 1143 0 0
1351 1061 0 0
1352 1061 0 0
1353 1102 784 0
1355 1110 0 0
1357 1094 0 0
1358 1127 762 0
1359 1127 0 0
1360 1086 0 0
1361 1086 752 0
1363 1129 667 0
1365 1106 0 0
1366 0 0 0
1368 1153 0 0
1371 1141 0 0
1373 1155 704 0
1375 1125 0 0
1376 1125 0 0
1379 1088 0 0
1380 1088 787 0
1381 1132 0 0
1384 1111 0 0
1389 0 0 0
1390 1094 715 0
1391 0 0 0
1392 0 0 0
1393 1146 0 0
1394 1146 0 0
1396 0 0 0
1397 1108 781 0
1398 1108 0 0
1399 1061 645 0
1401 1061 0 0
1402 1077 0 0
1403 1081 0 0
1404 1080 0 0
1406 0 0 0
1407 0 0 0
1408 1163 649 0
1409 1122 759 0
1410 1132 0 0
1411 0 0 0
1412 1127 0 0
1414 1106 0 0
1415 1148 765 0
1416 1126 0 0
1419 1111 0 0
1420 1111 0 0
1426 1132 944 0
1427 1132 0 0
1431 1091 669 0
1432 1091 670 0
1433 1156 691 0
1435 1125 0 0
1436 1125 663 0
1437 1098 0 0
1438 1121 0 0
1439 1127 752 0
1440 1127 0 0
1441 1086 0 0
1442 1100 909 0
1444 1179 0 0
1445 1146 684 0
1446 1084 0 0
1447 1084 0 0
1448 1087 0 0
1451 0 0 0
1453 1094 0 0
1455 1094 733 0
1456 1116 0 0
1457 1157 0 0
1458 0 0 0
1460 1108 0 0
1464 1162 0 0
1466 1205 0 0
1467 1205 0 0
1474 1132 662 0
1480 1141 829 0
1482 1100 0 0
1484 1102 721 0
1485 0 0 0
1488 0 725 0
1493 1167 957 0
1494 1163 822 0
1495 1085 674 0
1497 1127 0 0
1498 1127 0 0
1499 1125 756 0
1500 1125 0 0
1501 1125 0 0
1502 1125 716 0
1503 1100 764 0
1504 0 0 0
1505 1146 0 0
1506 1146 0 0
1509 0 0 0
1510 1106 0 0
1511 1121 0 0
1512 1147 701 0
1513 1179 0 0
1515 0 0 0
1518 0 0 0
1521 1074 823 0
1522 1094 809 0
1525 1108 0 0
1528 1140 833 0
1529 1140 0 0
1532 1166 621 0
1533 1077 809 0
1535 1081 795 0
1540 1226 834 0
1547 1132 0 0
1548 1132 0 0
1550 1132 0 0
1551 1210 1282 0
1552 1117 861 0
1553 0 0 0
1555 0 0 0
1557 1099 0 0
1558 1208 811 0
1560 1121 645 0
1566 1146 0 0
1568 1088 896 0
1569 1173 0 0
1571 1121 0 0
1572 1121 0 0
1574 0 0 0
1578 1114 0 0
1581 1147 0 0
1583 1179 0 0
1586 1100 1314 0
1589 1125 762 0
1591 1151 0 0
1592 1084 890 0
1593 0 0 0
1595 1178 956 0
1596 0 0 0
1598 1142 870 0
1599 1077 0 0
1601 1205 632 0
1602 1205 0 0
1603 1205 0 0
1605 0 0 0
1609 1132 0 0
1610 1145 0 0
1612 1139 976 0
1613 1130 1233 0
1615 1092 927 0
1616 1110 0 0
1617 1174 0 0
1618 1211 0 0
1619 0 0 0
1620 1172 0 0
1622 1125 791 0
1623 1125 716 0
1626 1098 1336 0
1627 1098 0 0
1628 1208 714 0
1629 1112 0 0
1630 1132 662 0
1631 1132 0 0
1633 1111 643 0
1635 1216 0 0
1640 1088 0 0
1643 1173 0 0
1645 1121 0 0
1646 1086 722 0
1647 1170 872 0
1648 1207 706 0
1650 1194 1009 0
1651 0 0 0
1652 0 0 0
1653 1108 845 0
1654 1108 1250 0
1655 1108 0 0
1661 1062 0 0
1665 1162 620 0
1667 1143 0 0
1673 0 0 0
1676 0 0 0
1681 1165 1299 0
1682 1153 0 0
1683 1172 0 0
1685 1179 0 0
1690 1125 0 0
1693 1088 973 0
1694 1132 0 0
1695 1121 957 0
1704 1208 1402 0
1706 1108 671 0
1707 1178 727 0
1709 1108 0 0
1711 0 0 0
1712 1195 844 0
1713 1224 836 0
1715 1077 0 0
1718 1205 1302 0
1719 1205 0 0
1720 1205 1506 0
1721 1205 1355 0
1724 1217 1411 0
1725 0 0 0
1726 0 0 0
1727 1222 1011 0
1728 1340 951 0
1729 1132 1237 0
1730 0 0 0
1735 1222 921 0
1738 1146 824 0
1739 1146 0 0
1746 1106 0 0
1751 1167 1238 0
1754 1172 1341 0
1757 1179 814 0
1758 1179 0 0
1759 1132 1245 0
1763 1074 785 0
1770 1108 0 0
1771 1108 1389 0
1779 1207 0 0
1780 1305 1236 0
1781 1147 933 0
1785 0 0 0
1789 0 0 0
1794 1145 1407 0
1796 1132 881 0
1799 1132 0 0
1801 1084 992 0
1807 1179 1403 0
1808 1179 0 0
1809 1179 874 0
1815 1125 1466 0
1816 1125 1292 0
1820 1069 666 0
1823 1195 1359 0
1824 1205 0 0
1832 1451 988 0
1833 1086 1240 0
1839 1448 891 0
1841 1188 842 0
1842 1256 1627 0
1845 1394 1466 0
1847 0 0 0
1848 1098 1505 0
1849 1300 889 0
1850 1110 1316 0
1855 1132 1006 0
1858 1366 1241 0
1862 1132 1518 0
1863 1132 1412 0
1864 1132 1497 0
1867 1084 1498 0
1868 1179 1403 0
1873 1146 1440 0
1875 1199 1391 0
1876 1199 1464 0
1877 1174 1380 0
1879 1338 1513 0
1882 1339 990 0
1884 1208 1645 0
1885 1208 1267 0
1886 1146 1633 0
1888 1281 1384 0
1890 1181 1555 0
1892 1125 1416 0
1895 1207 0 0
1896 1197 1334 0
1897 1410 1398 0
1899 0 0 0
1901 0 0 0
1904 1205 1010 0
1907 1038 0 0
1910 1305 1236 0
1911 1399 1350 0
1913 1441 1255 0
1918 1223 935 0
1921 1132 1466 0
1922 1132 1522 0
1925 1132 0 0
1926 1132 788 0
1927 1132 1376 0
1935 0 0 0
1936 1179 957 0
1940 1125 1286 0
1945 1339 1265 0
1946 1338 1290 0
1949 1338 1280 0
1953 1321 1346 0
1954 1178 0 0
1957 1205 0 0
1958 1205 1304 0
1959 1224 886 0
1964 1484 1552 0
1966 1149 0 0
1969 1485 1676 0
1970 1441 1234 0
1972 1446 1342 0
1974 1305 1550 0
1978 1111 0 0
1981 1132 1271 0
1983 1132 1652 0
1985 1095 1371 0
1986 1339 1682 0
1991 1165 1289 0
1992 1179 1318 0
2004 0 0 0
2005 1205 1360 0
2006 1218 1616 0
2007 1219 1276 0
2008 1224 1287 0
2013 1224 1363 0
2014 1049 1444 0
2015 1049 1393 0
2025 1502 1635 0
2027 1132 1501 0
2028 1132 0 0
2029 1467 1651 0
2030 1467 1730 0
2033 1132 1661 0
2035 1399 1319 0
2036 1436 960 0
2040 1515 1301 0
2048 1338 1504 0
2051 1121 0 0
2054 1453 1460 0
2055 1453 1591 0
2061 1205 1361 0
2063 1205 1272 0
2064 1205 898 0
2065 1205 1406 0
2073 1229 1623 0
2074 1229 1350 0
2075 1205 1365 0
2076 1694 1758 0
2077 1177 1605 0
2079 1115 1899 0
2080 0 0 0
2084 1146 1509 0
2091 1132 1438 0
2092 1132 1596 0
2093 1132 1404 0
2105 1121 1581 0
2106 1121 1566 0
2107 1338 676 0
2109 1305 1801 0
2110 1305 1557 0
2111 1426 1488 0
2113 1257 1709 0
2115 1426 1273 0
2123 1338 1260 0
2132 1399 1815 0
2142 1548 919 0
2148 1121 0 0
2149 1147 1571 0
2159 1338 1640 0
2161 1399 1596 0
2163 1553 1785 0
2166 1630 1551 0
2175 1111 1685 0
2178 1300 1715 0
2192 1205 1445 0
2209 1186 1794 0
2217 1310 1713 0
2225 1392 1966 0
2228 1436 1403 0
2231 1474 1888 0
2248 1725 1935 0
2254 1305 1726 0
2257 1205 1402 0
2258 1205 1353 0
2259 1224 1274 0
2269 1729 1442 0
2274 1205 1873 0
2286 1807 1628 0
2295 1419 1396 0
2304 1535 1728 0
2307 1589 1855 0
2315 1809 1626 0
2319 1867 1896 0
2337 1547 1779 0
2338 1548 1297 0
2350 1305 1583 0
2352 1338 1249 0
2353 1338 1026 0
2354 1339 1445 0
2363 1589 1877 0
2375 1721 1949 0
2382 1780 2080 0
2403 1921 1719 0
2409 1054 1375 0
2414 1205 1247 0
2424 1305 1978 0
2438 1589 1946 0
2439 1629 1847 0
2455 2075 2092 0
2468 1426 1595 0
2469 1436 1529 0
2483 1704 1275 0
2486 1910 1918 0
2512 1992 1848 0
2514 1205 2027 0
2528 1338 1610 0
2539 1921 1455 0
2581 1224 1493 0
2586 1224 1875 0
2603 2065 2006 0
2656 1809 2363 0
2657 1809 1712 0
2724 1338 2113 0
4 2350 2338 0
81 2269 2439 0
255 2315 2468 1
612 1046 0 0
613 1057 614 0
615 1046 0 0
616 1057 0 0
617 1035 0 0
619 1050 0 0
622 1079 601 0
624 1029 596 0
625 1061 0 0
626 1028 0 0
629 1097 0 0
633 1028 0 0
636 1040 0 0
637 1107 0 0
638 1097 597 0
640 1027 0 0
642 1027 0 0
646 1040 0 0
647 1113 0 0
648 1031 0 0
650 1097 0 0
651 1107 0 0
652 1061 0 0
655 1108 749 0
656 1126 0 0
660 1030 0 0
672 1108 0 0
677 1033 0 0
679 1097 591 0
680 0 699 0
682 1160 0 0
687 1080 0 0
692 1126 0 0
693 1110 0 0
696 1086 0 0
697 1099 0 0
698 1029 0 0
700 1061 0 0
703 1152 0 0
707 1097 0 0
711 1034 690 0
712 1144 0 0
717 1097 599 0
719 1061 0 0
723 1127 0 0
724 1041 0 0
726 1027 0 0
728 1067 709 0
729 1097 0 0
730 1030 0 0
731 1041 802 0
732 1030 0 0
734 1113 0 0
735 1105 0 0
737 1030 0 0
738 1139 0 0
739 1126 0 0
740 1144 0 0
741 1108 0 0
744 1126 0 0
745 1034 0 0
747 1127 0 0
748 1030 0 0
754 1113 0 0
758 1030 0 0
761 1121 0 0
763 1031 0 0
766 1103 0 0
767 1096 0 0
769 1160 681 0
770 1121 0 0
772 1079 0 0
773 1061 0 0
774 1062 0 0
775 1027 0 0
776 1027 0 0
777 0 732 0
778 1097 0 0
780 1086 0 0
782 1127 0 0
783 1097 0 0
794 1120 0 0
799 1097 0 0
800 1079 598 0
801 1028 0 0
803 1027 0 0
805 1030 0 0
806 1086 718 0
812 1126 0 0
816 1061 0 0
825 1030 0 0
826 1105 796 0
830 1030 0 0
839 1126 0 0
848 1097 0 0
849 1040 804 0
853 1061 0 0
854 1083 0 0
858 1097 0 0
862 1030 0 0
863 1105 0 0
864 1113 773 0
865 1097 654 0
866 1153 0 0
869 1120 0 0
876 1061 0 0
877 1148 0 0
878 1086 0 0
879 1120 594 0
880 1086 0 0
882 1106 0 0
883 1094 0 0
887 1126 0 0
888 1133 0 0
892 1099 648 0
893 1080 0 0
894 1127 623 0
895 1094 0 0
897 1121 0 0
899 1144 0 0
900 1144 0 0
901 1098 0 0
903 1105 0 0
905 1110 656 0
906 1131 639 0
907 1061 654 0
908 1100 0 0
910 1136 0 0
913 1031 0 0
914 1127 0 0
915 1030 0 0
916 1031 0 0
917 1122 0 0
918 1108 0 0
920 1031 0 0
922 1030 0 0
923 1103 757 0
924 1105 713 0
925 1120 0 0
926 1097 591 0
928 1081 0 0
934 1097 0 0
936 1126 732 0
937 1061 0 0
940 1086 748 0
941 1086 0 0
942 1118 0 0
943 1086 0 0
945 1121 0 0
946 1106 0 0
948 1106 0 0
949 1086 0 0
950 1097 742 0
952 1098 0 0
953 1105 0 0
954 1096 0 0
955 1133 819 0
958 1108 0 0
961 1080 0 0
963 1062 606 0
964 1110 654 0
965 1086 694 0
966 1127 0 0
968 0 648 0
969 1061 0 0
970 1097 0 0
974 1108 0 0
975 1061 0 0
977 1146 0 0
978 1086 694 0
979 1120 0 0
980 1120 0 0
983 1113 843 0
986 1126 0 0
987 1083 0 0
989 1098 0 0
991 1081 0 0
994 1139 0 0
996 1031 0 0
997 1094 725 0
998 1094 0 0
999 1061 745 0
1000 1144 0 0
1001 1061 641 0
1002 1079 682 0
1005 1125 0 0
1007 1121 607 0
1008 1042 821 0
1012 1140 0 0
1014 1094 0 0
1015 1153 0 0
1016 1153 0 0
1017 1140 0 0
1018 1061 0 0
1019 1061 0 0
1021 1126 0 0
1022 1038 0 0
1023 1038 616 0
1024 1056 612 0
1032 1097 0 0
1036 1037 604 0
1043 1053 611 0
1045 1046 608 0
1047 1036 615 0
1051 1036 0 0
1052 1051 610 0
1055 1059 618 0
1058 1036 617 0
1060 1038 619 0
1063 1097 0 0
1064 1097 0 0
1065 1139 0 0
1066 1097 0 0
1071 1097 0 0
1072 1097 0 0
1075 1152 838 0
1076 1079 0 0
1078 1108 0 0
1082 1097 0 0
1089 1032 0 0
1090 1097 593 0
1093 1097 760 0
1101 1126 0 0
1109 1144 0 0
1138 1144 0 0
1175 1082 0 0
1176 1106 803 0
1180 1106 803 0
1182 1121 773 0
1192 1063 602 0
1196 1094 839 0
1198 1094 816 0
1201 1107 812 0
1203 1086 758 0
1212 1076 841 0
1213 1076 0 0
1214 1110 656 0
1221 1140 816 0
1225 1138 815 0
1228 1046 1021 0
1230 1036 613 0
1232 1125 744 0
1235 1121 687 0
1243 1106 803 0
1244 1108 767 0
1248 1090 0 0
1251 1093 0 0
1252 1138 0 0
1253 1072 835 0
1259 1090 648 0
1268 1096 677 0
1277 1105 825 0
1278 1121 740 0
1283 1090 0 0
1285 1090 683 0
1293 1061 642 0
1294 1090 652 0
1295 1090 653 0
1296 1063 0 0
1303 1082 695 0
1306 1080 703 0
1307 1079 712 0
1308 1104 719 0
1312 1097 776 0
1315 1127 805 0
1320 1094 816 0
1322 1075 0 0
1323 1138 828 0
1328 1090 636 0
1331 1100 741 0
1332 1125 744 0
1335 1123 775 0
1337 1101 790 0
1347 1138 820 0
1354 1109 850 0
1362 1086 748 0
1364 1106 803 0
1367 1165 780 0
1369 1063 0 0
1372 1105 626 0
1374 1089 761 0
1377 1121 914 0
1378 1121 825 0
1382 1132 647 0
1383 1111 698 0
1385 1066 662 0
1386 1066 912 0
1387 1090 683 0
1388 1090 0 0
1395 0 801 0
1405 1138 0 0
1413 1182 753 0
1417 1168 693 0
1418 1114 730 0
1421 1109 0 0
1422 1109 0 0
1423 1109 0 0
1424 1109 689 0
1425 1064 0 0
1428 1090 0 0
1429 1090 656 0
1430 1063 855 0
1434 1125 799 0
1443 1102 934 0
1449 1087 769 0
1450 1129 651 0
1452 1106 943 0
1454 1094 816 0
1459 1192 904 0
1461 1061 794 0
1462 1068 739 0
1463 1078 959 0
1468 1205 806 0
1469 1081 717 0
1470 1093 827 0
1471 1093 968 0
1472 1138 810 0
1473 1138 0 0
1475 1090 0 0
1476 1111 763 0
1477 1164 853 0
1478 1090 860 0
1479 1090 797 0
1481 1070 979 0
1483 1149 738 0
1486 1175 915 0
1487 1107 920 0
1489 1121 640 0
1490 1121 740 0
1491 1121 937 0
1492 1063 900 0
1507 1089 0 0
1508 1089 642 0
1514 1179 887 0
1516 1146 922 0
1517 1173 745 0
1519 1176 747 0
1520 1176 880 0
1523 1094 928 0
1524 1094 825 0
1526 1140 816 0
1527 1140 974 0
1530 1093 832 0
1534 1077 729 0
1536 1118 879 0
1537 1180 786 0
1541 1093 723 0
1542 1138 885 0
1543 1161 772 0
1544 1213 635 0
1546 1174 974 0
1549 1132 698 0
1554 1187 961 0
1556 1083 770 0
1559 1121 943 0
1561 1132 650 0
1562 1154 1008 0
1563 1090 766 0
1564 1216 948 0
1565 1185 893 0
1567 1088 906 0
1570 1173 877 0
1573 1121 907 0
1576 1086 858 0
1577 1146 894 0
1579 1182 627 0
1580 1169 897 0
1582 1179 848 0
1584 1088 917 0
1585 1088 865 0
1587 1125 799 0
1588 1125 672 0
1594 1157 934 0
1597 1140 816 0
1600 1205 975 0
1604 1205 680 0
1606 1093 726 0
1607 1093 967 0
1608 1138 839 0
1611 1176 878 0
1614 1202 734 0
1621 1204 989 0
1624 1206 869 0
1625 1175 0 0
1634 1090 0 0
1636 1065 947 0
1637 1135 1322 0
1638 1146 895 0
1641 1183 913 0
1644 1173 964 0
1649 1172 903 0
1656 1192 697 0
1657 1093 0 0
1658 1138 820 0
1662 1062 700 0
1663 1093 624 0
1664 1138 0 0
1666 1218 800 0
1668 1214 783 0
1669 1205 655 0
1670 1205 773 0
1671 1205 805 0
1672 1082 686 0
1674 1171 980 0
1675 1189 958 0
1677 1132 978 0
1678 1176 0 0
1679 1198 0 0
1680 1086 901 0
1684 1179 865 0
1686 1089 925 0
1687 1216 707 0
1688 1216 987 0
1689 1125 633 0
1691 1172 625 0
1692 1098 801 0
1697 1163 863 0
1698 1198 792 0
1699 1198 0 0
1700 1198 771 0
1701 1109 652 0
1702 1182 782 0
1705 1192 1288 0
1708 1192 993 0
1710 1108 965 0
1714 1081 629 0
1716 1138 995 0
1717 1205 940 0
1722 1205 816 0
1723 1145 826 0
1731 1075 622 0
1732 0 862 0
1733 1147 1017 0
1734 1125 876 0
1736 1146 777 0
1737 1146 735 0
1740 1146 698 0
1741 1198 902 0
1742 1198 872 0
1743 1198 1435 0
1747 1111 778 0
1748 1089 1279 0
1749 1175 0 0
1750 1203 1397 0
1752 1132 660 0
1753 1176 949 0
1755 1121 806 0
1756 1121 864 0
1760 1132 1303 0
1761 1132 646 0
1762 1320 1349 0
1764 1153 997 0
1765 1221 1250 0
1766 1087 986 0
1769 1108 888 0
1772 1108 1016 0
1773 1086 748 0
1774 1179 1019 0
1775 1201 1328 0
1776 1239 1251 0
1777 1320 1437 0
1778 1320 1525 0
1782 1243 927 0
1783 1208 1472 0
1784 1235 0 0
1786 1198 1380 0
1787 1176 1258 0
1788 1232 678 0
1790 1170 806 0
1791 1293 1524 0
1792 1193 830 0
1793 1220 1015 0
1795 1203 0 0
1797 1132 637 0
1798 1132 906 0
1800 1215 1475 0
1802 1146 777 0
1803 1221 642 0
1804 1089 0 0
1805 1089 0 0
1806 1089 1511 0
1810 1179 1277 0
1812 1198 0 0
1813 1198 1261 0
1814 1125 924 0
1818 1100 1479 0
1819 1108 739 0
1821 1138 918 0
1822 1138 852 0
1825 1205 996 0
1826 1214 1452 0
1827 1224 883 0
1828 1224 965 0
1829 1224 776 0
1831 1364 1423 0
1834 1320 1270 0
1835 1320 1250 0
1837 1151 916 0
1838 1182 1000 0
1840 1225 1344 0
1843 1100 955 0
1844 1244 1311 0
1846 1202 679 0
1851 1331 1324 0
1852 1090 982 0
1854 1132 906 0
1856 1132 1268 0
1859 1244 727 0
1860 1244 1499 0
1861 1244 1001 0
1865 1221 1357 0
1866 1221 923 0
1869 1179 999 0
1870 1179 1526 0
1871 1221 1330 0
1872 1221 926 0
1878 1198 862 0
1881 1338 1252 0
1883 1208 1374 0
1887 1281 854 0
1889 1121 1452 0
1891 1125 953 0
1893 1201 1401 0
1894 1232 929 0
1898 1093 710 0
1900 1162 954 0
1902 1205 894 0
1903 1205 1008 0
1908 1048 1259 0
1909 1179 1573 0
1914 1176 906 0
1915 1461 1654 0
1916 1382 1458 0
1917 1367 1537 0
1919 1347 972 0
1920 1369 899 0
1923 1132 1421 0
1924 1132 1454 0
1928 1331 1269 0
1929 1426 965 0
1930 1184 908 0
1931 1157 1434 0
1932 1320 1473 0
1933 1198 1345 0
1934 1244 1609 0
1937 1179 998 0
1938 1198 1012 0
1939 1244 1260 0
1941 1125 866 0
1943 1201 1490 0
1944 1201 1526 0
1948 1225 1231 0
1950 1190 1462 0
1951 1254 731 0
1952 1385 981 0
1955 1212 638 0
1956 1158 910 0
1960 1262 1657 0
1961 1228 1562 0
1962 1228 1620 0
1963 1051 1259 0
1965 1121 1018 0
1967 1125 1462 0
1971 1235 898 0
1973 1244 1572 0
1975 1209 942 0
1976 1320 882 0
1979 1111 1428 0
1980 1090 1383 0
1982 1132 1454 0
1987 1244 1695 0
1988 1244 1422 0
1989 1439 946 0
1990 1125 1570 0
1993 1382 1264 0
1994 1198 1566 0
1995 1198 1248 0
1996 1221 1710 0
1997 1198 952 0
1998 1198 1655 0
1999 1198 0 0
2000 1426 754 0
2001 1293 984 0
2002 1222 970 0
2003 1281 1285 0
2009 1228 1008 0
2010 1228 1533 0
2011 1395 1368 0
2012 1514 859 0
2016 1045 0 0
2017 1051 1568 0
2018 1470 1711 0
2019 1425 1690 0
2020 1159 1600 0
2022 1222 1377 0
2023 1527 1284 0
2024 1517 1283 0
2031 1257 1463 0
2032 1369 1618 0
2034 1225 1766 0
2037 1436 1565 0
2039 1244 905 0
2041 1459 1743 0
2042 1459 1003 0
2043 1295 1432 0
2044 1209 991 0
2045 1198 1471 0
2046 1198 1482 0
2047 1198 936 0
2049 1125 1306 0
2050 1125 941 0
2052 1196 1770 0
2053 1320 0 0
2056 1320 1574 0
2057 1602 977 0
2060 1205 1372 0
2062 1205 1014 0
2066 1228 0 0
2067 1228 1352 0
2068 1228 1664 0
2069 1332 728 0
2070 1514 931 0
2071 1514 879 0
2072 1229 1315 0
2078 1388 1326 0
2081 1517 1007 0
2082 1517 1617 0
2083 1382 711 0
2085 1200 1430 0
2086 1585 905 0
2087 1369 1263 0
2088 1090 1390 0
2089 1387 1795 0
2090 1257 1534 0
2094 1221 1357 0
2095 1754 1838 0
2096 1244 1863 0
2097 1198 1414 0
2098 1198 1468 0
2099 1170 1679 0
2100 1209 696 0
2101 1382 1447 0
2102 1523 1516 0
2103 1459 945 0
2104 1436 1870 0
2108 1722 1500 0
2112 1426 1542 0
2114 1244 1499 0
2116 1320 1804 0
2117 1339 969 0
2118 1491 963 0
2120 1717 1456 0
2121 1742 1648 0
2122 1338 1546 0
2124 1338 1383 0
2125 1671 1643 0
2126 1671 1519 0
2128 1671 1608 0
2129 1671 1242 0
2130 1671 1358 0
2131 1293 1253 0
2135 1224 997 0
2136 1228 1540 0
2137 1228 849 0
2138 1228 1005 0
2140 1228 1477 0
2143 1043 1268 0
2144 1055 1417 0
2145 1051 1568 0
2146 1121 1019 0
2147 1121 1774 0
2150 1169 1489 0
2151 1170 1710 0
2152 1198 1877 0
2153 1198 1903 0
2154 1201 1650 0
2155 1221 0 0
2156 1221 1430 0
2157 1235 1746 0
2158 1244 1895 0
2160 1399 1337 0
2162 1486 1002 0
2164 1559 1450 0
2165 1622 1692 0
2167 1669 1615 0
2168 1669 1308 0
2169 1669 1561 0
2170 1671 1962 0
2171 1671 1798 0
2174 1722 1378 0
2179 1320 1315 0
2180 1320 1718 0
2181 1320 1393 0
2182 1320 1420 0
2183 1585 1433 0
2184 1606 1763 0
2185 1579 1653 0
2186 1721 1766 0
2187 1773 1341 0
2188 1697 1772 0
2189 1786 774 0
2190 1589 937 0
2191 1196 1408 0
2193 1205 1487 0
2194 1205 1611 0
2195 1205 1362 0
2196 1332 892 0
2197 1673 1677 0
2198 1671 1304 0
2199 1786 1856 0
2200 1036 1699 0
2201 1045 950 0
2202 1043 1647 0
2203 1047 1259 0
2204 1047 1507 0
2205 1051 1000 0
2206 1047 1568 0
2207 1146 1489 0
2208 1151 1793 0
2210 1196 1526 0
2211 1198 1380 0
2212 1198 0 0
2213 1201 1816 0
2214 1225 737 0
2215 1244 1504 0
2216 1298 1307 0
2218 1320 1556 0
2219 1320 1329 0
2220 1320 1260 0
2221 1321 724 0
2223 1382 1755 0
2224 1382 672 0
2226 1409 1564 0
2227 1427 1829 0
2229 1436 1701 0
2230 1436 1377 0
2232 1474 1454 0
2233 1517 1667 0
2234 1517 1510 0
2235 1517 1907 0
2236 1559 692 0
2239 1597 1594 0
2240 1603 1015 0
2241 1607 1528 0
2242 1634 908 0
2243 1669 1747 0
2245 1671 1739 0
2246 1717 1476 0
2247 1721 1835 0
2249 1742 1808 0
2250 1742 939 0
2253 1824 1022 0
2256 1883 1784 0
2260 1228 0 0
2261 1228 1740 0
2262 1230 0 0
2263 1230 1363 0
2264 1230 1631 0
2265 1230 1576 0
2266 1230 1664 0
2267 1230 1569 0
2268 1230 983 0
2270 1043 1720 0
2271 1054 1889 0
2272 1058 1714 0
2273 1195 1471 0
2276 1205 1834 0
2279 1230 1578 0
2280 1230 1740 0
2281 1230 907 0
2282 1230 1383 0
2283 1230 1683 0
2284 1294 1480 0
2285 1729 2060 0
2287 1228 966 0
2288 1198 2016 0
2289 1198 1584 0
2290 1198 994 0
2291 1198 1503 0
2292 1225 1741 0
2293 1338 1812 0
2294 1340 2039 0
2296 1426 1837 0
2297 1436 1372 0
2298 1459 1802 0
2299 1478 1306 0
2300 1512 1636 0
2301 1517 1549 0
2303 1520 1827 0
2305 1567 1681 0
2309 1637 1536 0
2310 1691 1532 0
2311 1717 2028 0
2312 1717 1799 0
2313 1717 1689 0
2314 1722 1973 0
2316 1854 1343 0
2317 1854 1429 0
2318 1854 1860 0
2321 1883 1723 0
2322 1883 1494 0
2323 1852 1700 0
2324 1963 1790 0
2325 1963 1023 0
2326 1819 1884 0
2327 1831 1882 0
2328 1198 1782 0
2329 1491 1778 0
2330 1051 1380 0
2331 1058 1714 0
2332 1058 1568 0
2333 1205 1747 0
2334 1230 1881 0
2335 1230 2004 0
2336 1230 1749 0
2339 1278 1953 0
2340 1470 1781 0
2341 1176 1684 0
2342 1192 1274 0
2344 1198 1580 0
2345 1198 1771 0
2346 1235 1846 0
2347 1244 1823 0
2348 1244 1925 0
2349 1305 1764 0
2351 1338 1902 0
2356 1461 1495 0
2357 1470 1762 0
2358 1474 1990 0
2359 1527 1614 0
2361 1543 1443 0
2362 1543 1920 0
2366 1669 1737 0
2367 1669 1976 0
2368 1671 1266 0
2369 1671 1911 0
2370 1698 1970 0
2371 1707 1668 0
2373 1717 1483 0
2374 1717 1962 0
2377 1732 2053 0
2378 1759 1541 0
2381 1773 1317 0
2383 1819 2051 0
2384 1854 1787 0
2385 1854 1860 0
2386 1854 1024 0
2387 1854 1588 0
2388 1854 1849 0
2389 1927 1678 0
2390 1927 1943 0
2391 1927 1675 0
2392 1963 1904 0
2393 1963 2054 0
2394 1963 1025 0
2395 2009 1919 0
2396 1459 1868 0
2397 1803 1727 0
2398 1649 1612 0
2399 1924 1424 0
2400 1765 1672 0
2401 2064 1777 0
2402 2066 1313 0
2404 1909 1658 0
2405 2072 1738 0
2406 2072 1593 0
2407 1517 1901 0
2408 1543 1638 0
2410 1058 1560 0
2411 1047 1714 0
2412 1052 1568 0
2413 1205 1948 0
2415 1228 2125 0
2416 1230 1452 0
2417 1230 1631 0
2421 1196 1381 0
2422 1244 1734 0
2423 1244 1990 0
2425 1320 1621 0
2426 1320 1949 0
2427 1338 2049 0
2428 1338 1736 0
2429 1426 1859 0
2430 1436 1826 0
2431 1436 1844 0
2433 1470 2107 0
2434 1491 1296 0
2435 1530 1521 0
2436 1559 2025 0
2437 1585 1796 0
2440 1669 2161 0
2441 1671 1922 0
2442 1671 1351 0
2443 1671 1999 0
2444 1704 1625 0
2445 1783 1599 0
2447 1866 1869 0
2448 1876 2018 0
2449 1883 1309 0
2452 1924 1833 0
2453 1963 1706 0
2454 2046 2029 0
2456 1800 1841 0
2457 2143 2122 0
2458 2143 1954 0
2459 2143 1908 0
2460 1807 1687 0
2461 1807 1323 0
2462 1201 1957 0
2464 1244 1499 0
2465 1320 1939 0
2467 1386 1975 0
2470 1459 1988 0
2471 1459 1662 0
2472 1478 1656 0
2473 1492 1956 0
2475 1563 1586 0
2476 1585 1761 0
2477 1604 2109 0
2478 1619 978 0
2479 1669 2019 0
2480 1669 2082 0
2481 1680 2138 0
2482 1693 1544 0
2484 1717 1705 0
2485 1862 1900 0
2489 1963 1872 0
2490 1989 2040 0
2491 1997 1929 0
2492 2129 1820 0
2493 2143 2145 0
2494 2143 1962 0
2495 2143 1806 0
2497 1783 2105 0
2498 1883 2115 0
2500 2206 2260 0
2501 2206 1790 0
2502 2206 1904 0
2503 2206 1490 0
2504 2206 1943 0
2505 2206 2005 0
2507 2206 1965 0
2508 2202 2159 0
2509 2202 1791 0
2511 1992 1971 0
2513 1230 1810 0
2515 1228 1985 0
2516 1228 1554 0
2517 1230 1949 0
2518 1230 1972 0
2519 1230 2047 0
2520 1230 2002 0
2522 1729 2140 0
2525 1320 1941 0
2526 1320 1797 0
2527 1320 1418 0
2529 1338 1937 0
2530 1478 1981 0
2531 1491 1788 0
2532 1604 1969 0
2533 1671 1915 0
2535 1735 1335 0
2536 1840 1415 0
2537 1854 2150 0
2538 1862 2108 0
2540 1938 2110 0
2541 1963 1805 0
2542 2062 1431 0
2543 2062 2077 0
2544 2072 2044 0
2545 2143 1379 0
2546 2143 2056 0
2547 2143 2033 0
2548 2143 2182 0
2549 2202 2158 0
2550 2202 2097 0
2551 2206 1570 0
2552 2206 2281 0
2553 2206 2236 0
2554 2206 1878 0
2555 2206 1714 0
2556 2206 2262 0
2557 2206 1965 0
2558 2206 1796 0
2561 1923 2250 0
2563 2086 1898 0
2564 2199 1913 0
2566 2204 2212 0
2567 2272 2233 0
2568 2272 2271 0
2569 2272 1904 0
2570 2272 1560 0
2571 2272 1468 0
2573 1974 1624 0
2574 2201 1888 0
2575 2201 1646 0
2577 2123 1354 0
2578 2078 2052 0
2579 1866 1750 1
2580 2068 2035 0
2582 2198 1967 0
2583 1228 2256 0
2584 2032 2259 0
2585 1230 1752 0
2587 2198 2111 0
2588 1230 2146 0
2589 1320 1897 0
2590 1865 2030 0
2593 2093 1688 0
2594 2143 1454 0
2595 2206 1845 0
2596 2206 1702 0
2597 2272 2271 0
2598 2272 2074 0
2599 2272 2179 0
2600 1382 2283 0
2601 1917 1931 0
2602 1963 1987 0
2604 2072 2290 0
2605 2072 1769 0
2606 2072 1850 0
2608 2062 2100 0
2609 2143 1934 0
2610 2206 2106 0
2611 2206 2128 0
2612 2264 2014 0
2613 2272 2050 0
2614 1244 2117 0
2615 2072 1929 0
2617 2045 2155 0
2618 2143 2149 0
2619 2170 1926 0
2620 2206 2001 0
2621 2206 2220 0
2622 2272 2132 0
2623 1963 1893 0
2624 2202 2076 0
2625 1671 1922 0
2626 1671 1821 0
2627 1669 1928 0
2629 1671 2012 0
2631 2263 1592 0
2634 2265 2047 0
2637 2098 2301 0
2638 2153 1674 0
2644 1230 2121 0
2645 1228 1825 0
2648 2120 1792 0
2649 2272 1994 0
2650 2272 1826 0
2651 1338 2171 0
2652 1707 2221 0
2653 1669 1914 0
2654 2042 2403 0
2658 2170 2329 0
2659 2272 2387 0
2662 2265 2396 0
2663 1246 1932 0
2664 1671 1734 0
2665 2205 2197 0
2667 1991 2089 0
2668 2143 1958 0
2669 2143 1641 0
2670 2272 2132 0
2675 2098 1885 0
2676 2098 2410 0
2677 2072 1944 0
2678 2072 1584 0
2680 2153 1858 0
2681 2153 2163 0
2682 2104 2232 0
2683 1930 2116 0
2685 2210 1813 0
2688 1196 1982 0
2689 2243 2084 0
2690 1717 1861 0
2691 2189 1940 0
2692 2023 2128 0
2694 2291 2002 0
2695 2048 2312 0
2696 1230 1760 0
2697 1230 2130 0
2698 1228 1776 0
2699 1230 1936 0
2700 1230 1995 0
2702 2120 2079 0
2703 2206 2096 0
2704 2245 2316 0
2710 2291 2253 0
2713 2393 2101 0
2714 1671 2036 0
2715 1669 2249 0
2717 1717 2203 0
2718 1854 2175 0
2719 1997 1887 0
2720 2086 1644 0
2722 2270 2181 0
2723 2210 1449 1
2725 1670 2087 0
2726 1854 2331 0
2728 1320 2349 0
2730 2143 2254 0
2731 2204 936 0
2733 2206 2224 0
2734 1717 2070 0
2735 2098 1842 0
2736 2072 1665 0
2737 2123 2103 0
2738 2124 1822 0
2739 2332 2099 0
2742 2443 1756 0
2743 2443 2335 0
2744 1945 1952 0
2745 2272 2071 0
2746 2272 1560 0
2747 2374 2325 0
2748 2272 2242 0
2749 2272 2288 0
2750 2374 2330 0
2751 2261 1716 0
2753 1230 1714 0
2754 1230 2034 0
2755 2210 2458 0
2756 2266 2287 0
2757 2118 2309 1
2758 2085 1413 0
2759 2193 2371 0
2765 2240 2094 0
2766 2291 2351 0
2767 2291 1468 1
2768 1338 2234 0
2769 1854 1861 0
2770 1854 2063 0
2771 2062 1748 0
2772 2075 2444 0
2773 2324 2047 0
2774 1196 2469 0
2775 2086 2289 0
2777 1601 1587 0
2778 2062 2382 0
2779 1196 2402 0
2781 2291 2147 0
2782 2332 2007 0
2783 2332 2423 0
2784 2272 2233 0
2785 2098 1753 0
2786 2392 1818 0
2787 1883 2024 0
2788 2219 2015 0
2789 1997 2311 0
2791 2348 2295 0
2792 1991 2389 0
2793 2200 2316 0
2794 2143 0 1
2795 1060 0 1
1 1230 1933 0
2 1230 1714 0
6 2081 1469 1
7 2270 2011 0
8 2270 2047 0
10 2245 2248 0
11 2235 2358 0
13 2332 2041 0
15 2385 2478 0
17 2428 2327 1
18 1671 2383 0
19 1669 2513 0
20 1854 2151 0
22 1997 1959 0
23 1998 1960 0
24 2067 2257 0
26 2206 2215 0
27 2392 2055 0
28 2374 2057 0
29 2072 2178 0
30 2072 2369 0
31 2072 2231 0
32 2073 2329 0
33 2279 2142 0
34 2427 2285 0
35 2405 1843 1
36 2280 2456 1
37 2480 2336 0
38 2386 1872 0
39 2567 1871 0
40 1426 2377 0
41 2507 2415 1
42 2494 1864 0
43 2243 2286 1
46 2186 2310 1
47 2245 2445 0
48 2245 2617 0
49 2291 1894 0
50 2143 2227 0
51 2272 2249 0
54 2240 2541 0
55 2332 2114 0
56 2332 2545 0
58 2374 2353 0
59 2505 2314 1
60 2494 2047 0
61 2494 2528 0
65 2269 2357 1
66 1196 2424 0
68 2557 2409 0
70 2267 2434 0
71 1708 1613 0
72 1230 2157 0
73 1230 1760 1
74 2566 2414 0
75 2180 2300 1
77 2298 2490 1
82 2210 2192 1
83 2548 2555 1
84 2168 2520 1
85 2168 2517 0
87 2440 2296 1
88 2427 1577 1
89 1669 2318 1
90 1669 2570 1
91 1669 2369 1
92 2202 2056 0
93 2206 2088 0
94 2206 2146 0
95 2206 2531 1
96 2272 2071 1
97 2323 1666 1
98 2292 2185 1
99 2507 2049 1
100 2507 2299 1
101 2494 2281 1
102 2494 2584 1
103 2494 2462 0
104 2551 2135 1
105 1783 2394 0
106 2072 2194 1
107 2072 2184 1
108 2270 2621 1
109 2270 2529 1
112 2201 2013 1
113 2201 2434 0
114 2457 2452 1
118 2489 2654 1
119 1669 2644 0
120 2291 2726 0
121 2393 2229 1
122 2440 2346 1
124 1669 2230 1
125 1854 1961 1
126 1854 2339 1
127 1854 2126 1
128 2210 2216 1
130 2548 2191 1
131 2548 2682 1
132 2548 2573 1
134 2206 2208 1
135 2272 2183 1
136 2332 2356 1
138 2405 2665 1
139 2412 1663 1
140 2567 2333 1
141 1783 2664 1
143 2743 2305 1
144 2677 2399 1
145 2677 2397 1
146 2677 2121 1
147 2261 2577 1
148 2610 2472 1
149 2502 2391 1
150 2494 2417 0
151 2315 2326 1
152 2315 2653 1
153 2575 2454 1
154 2470 2022 1
155 2470 2169 1
156 2558 2742 1
158 2522 2563 1
159 2328 2518 1
162 2548 2435 1
165 2624 1961 1
170 2009 2486 1
173 2610 2226 1
174 2710 2281 1
177 2440 2346 1
178 2480 2595 1
180 2393 2532 1
181 2386 2131 1
182 2441 2614 1
183 2620 2408 1
184 1854 2681 1
185 1854 2334 1
186 1854 2184 1
189 2206 2390 1
190 2272 2476 1
192 2332 1950 1
194 2507 2638 1
195 2551 2578 1
198 2137 2473 1
200 2170 2461 1
201 2659 2370 1
205 2703 2471 1
206 2637 2702 1
207 2465 2020 1
209 2575 2553 1
210 2558 2581 1
211 2558 2121 1
212 2503 2481 1
213 2010 2069 1
216 2703 2603 1
219 2143 2307 1
220 2143 2041 1
221 2143 2664 1
222 2206 2317 1
223 2206 2530 1
225 2272 2604 1
226 2272 2165 1
230 2332 2786 1
231 2332 2140 1
232 2494 2602 1
233 2494 2347 1
234 2494 2600 1
235 2494 2455 1
237 2710 2102 1
238 2710 2695 1
244 2270 2737 1
245 2398 2497 1
246 2440 2785 1
247 2504 2467 1
248 2504 2282 1
249 2504 15 1
254 1669 2090 1
256 2433 11 1
257 2557 2492 1
258 2269 2751 1
260 2291 2680 1
261 2386 2218 1
262 2386 2735 1
263 2507 2313 1
264 2507 1818 1
265 2507 2645 1
267 2730 2586 1
268 2098 2508 1
269 2193 2694 1
270 2193 2515 1
271 2265 2731 1
278 2677 2745 1
279 2677 2583 1
280 2677 33 1
282 1883 2378 1
285 2328 2725 1
287 2367 2755 1
288 2367 1980 1
289 2210 2340 1
290 2465 2482 1
295 2412 2718 1
296 2498 2663 1
298 2739 2606 1
299 1917 1951 1
300 2525 2241 1
308 2743 2648 1
309 2743 1964 1
310 2634 2608 1
311 2634 2516 1
312 2201 1851 1
313 2201 2213 1
318 2575 2553 1
319 2575 2359 1
320 2575 2136 1
321 2037 2778 1
322 2781 2258 1
324 2206 2479 1
325 2206 2626 1
326 2440 2526 1
328 2504 2537 1
331 2567 2791 1
334 2750 2527 1
335 2717 2449 1
337 2710 2436 1
341 1883 2650 1
343 2625 2550 1
344 2269 2619 1
345 2291 2568 1
346 2291 2713 1
347 2315 2612 1
350 2501 2413 1
351 2507 2669 1
353 2615 1955 1
354 2615 2667 1
355 2730 2788 1
356 1854 2697 1
358 1854 2366 1
359 2503 48 1
360 2554 2772 1
365 2677 2519 1
366 2677 2601 1
368 2677 2685 1
369 2677 2404 1
374 2502 2174 1
377 2498 2683 1
378 2498 2609 1
379 2498 2410 1
386 2344 2321 1
387 2388 2368 1
388 2465 2297 1
389 2548 2597 1
390 2548 40 1
396 2412 2631 1
397 2484 2745 1
398 24 2596 1
404 2193 2491 1
405 2193 2304 1
406 2505 2758 1
407 2505 1828 1
411 2428 2544 1
412 2009 2714 1
414 2724 1 1
416 2170 2737 1
417 2270 49 1
418 2270 2622 1
419 2270 103 1
420 2274 2535 1
421 2507 2547 1
422 2507 2561 1
424 2634 2766 1
427 2615 2759 1
433 1669 2650 1
434 1669 2784 1
435 1669 2319 1
436 1854 2447 1
437 1854 2699 1
438 22 38 1
439 22 72 1
440 22 2543 1
441 22 74 1
442 22 71 1
443 22 2538 1
444 2265 2789 1
445 2265 2773 1
446 2412 2187 1
450 2605 2400 1
451 2677 2748 1
453 2575 2425 1
454 2575 2401 1
455 2575 2196 1
456 2575 2553 1
460 2480 2416 1
464 24 2549 1
466 2787 2629 1
468 2395 32 1
469 2261 2109 1
478 2272 2477 1
479 2272 2675 1
485 2567 66 1
486 2567 54 1
487 56 2041 1
490 2143 2152 1
491 2494 85 1
493 2494 2112 1
494 2750 2160 1
497 2504 2464 1
498 2504 2690 1
505 55 1775 1
510 105 29 1
511 105 2662 1
521 2710 2733 1
523 2498 2552 1
524 2678 2593 1
525 2678 4 1
526 1917 23 1
527 2615 2652 1
528 2750 2121 1
529 70 2485 1
530 2207 2658 1
531 2206 2768 1
532 2272 120 1
536 2494 2088 1
537 2494 2 1
538 2494 2411 1
540 55 2688 1
541 55 2700 1
542 2750 2430 1
544 2210 2618 1
545 2291 2156 1
546 2548 2416 1
551 1669 2692 1
553 2730 18 1
555 150 2608 1
556 2265 60 1
557 2265 31 1
563 2270 20 1
564 93 2651 1
565 93 2747 1
566 93 2770 1
567 93 113 1
568 2722 2580 1
571 105 2513 1
576 2332 47 1
577 2332 2041 1
578 94 8 1
579 2610 81 1
582 2710 2779 1
583 2710 2698 1
587 140 2345 1
588 140 19 1
589 7 2475 1
590 7 2644 1
628 1032 0 0
673 1032 688 0
675 1032 0 0
685 1082 0 0
708 1032 688 0
746 1032 0 0
755 1072 0 0
807 1032 603 0
813 1032 0 0
817 1072 816 0
818 1032 0 0
846 1072 0 0
851 1071 659 0
856 1093 837 0
857 1032 798 0
867 1032 0 0
868 1072 0 0
871 1063 0 0
873 1032 0 0
875 1032 0 0
884 1063 0 0
911 1032 0 0
930 1032 0 0
932 1071 0 0
938 1032 0 0
962 1082 0 0
971 1063 0 0
985 1063 0 0
1004 1064 634 0
1013 1064 0 0
1020 1075 0 0
1325 1111 846 0
1333 1125 746 0
1348 1158 868 0
1356 1094 817 0
1370 1128 685 0
1400 1061 818 0
1465 1205 871 0
1496 1153 938 0
1531 1061 857 0
1538 1180 884 0
1539 1180 708 0
1545 1202 971 0
1575 1094 817 0
1590 1125 930 0
1632 1132 857 0
1639 1146 817 0
1642 1109 867 0
1659 1211 985 0
1660 0 911 0
1696 1167 628 0
1703 1182 930 0
1744 1198 813 0
1745 1125 930 0
1767 1227 851 0
1768 1212 1004 0
1811 1121 1333 0
1817 1125 817 0
1830 1291 932 0
1836 1191 807 0
1853 1112 755 0
1857 1132 875 0
1874 1338 873 0
1880 1338 1333 0
1905 1211 985 0
1906 1332 911 0
1912 1426 673 0
1942 1201 856 0
1947 1293 857 0
1968 1575 1457 0
1977 1356 1757 0
1984 1575 1374 0
2021 1426 675 0
2026 1575 1769 0
2038 1436 857 0
2058 1356 657 0
2059 1356 1020 0
2119 1176 962 0
2127 1671 1348 0
2133 1356 1789 0
2134 1205 1400 0
2139 1228 938 0
2141 1545 1373 0
2172 1717 911 0
2173 1717 1703 0
2176 1192 817 0
2177 1192 1632 0
2222 1338 985 0
2237 1575 0 0
2238 1590 1481 0
2244 1670 1539 0
2251 1768 1886 0
2252 1786 1696 0
2255 1744 1023 0
2275 1205 1632 0
2277 1205 1370 0
2278 1224 1817 0
2302 1517 1496 0
2306 1575 1405 0
2308 1590 1724 0
2320 1879 1853 0
2343 1192 1942 0
2355 1382 1013 0
2360 1531 1686 0
2364 1606 1857 0
2365 1642 1558 0
2372 1717 1660 0
2376 1722 1333 0
2379 1768 1983 0
2380 1768 1285 0
2418 1906 1327 0
2419 1906 1832 0
2420 1968 1598 0
2432 1465 2000 0
2446 1854 1880 0
2450 1912 1582 0
2451 1912 2195 0
2463 1235 2133 0
2466 1338 1632 0
2474 1508 1830 0
2487 1912 1839 0
2488 1912 1996 0
2496 1427 2237 0
2499 2104 1325 0
2506 2119 2008 0
2510 1992 1659 0
2521 1230 1745 0
2523 2037 1905 0
2524 1196 1659 0
2534 1717 1639 0
2559 1768 1633 0
2560 1912 1582 0
2562 2059 2294 0
2565 2200 1942 0
2572 2272 1333 0
2576 2252 1892 0
2591 1320 2177 0
2592 1320 2222 0
2607 2072 1880 0
2616 1912 2003 0
2628 2059 2302 0
2630 1671 1947 0
2632 2255 2091 0
2633 2255 1986 0
2635 2255 1312 0
2636 2255 2223 0
2639 2255 2330 0
2640 1768 1633 0
2641 1768 1979 0
2642 2255 2145 0
2643 2255 2148 0
2646 1230 1811 0
2647 1906 2225 0
2655 1814 2360 0
2660 2255 2306 0
2661 2255 2139 0
2666 1768 1752 0
2671 2255 1916 0
2672 2265 2244 0
2673 2255 1363 0
2674 2255 2459 0
2679 2072 2026 0
2684 1575 1751 0
2686 2172 2021 0
2687 2059 2407 0
2693 2072 1538 0
2701 2134 2408 1
2705 2255 2442 0
2706 2255 2293 0
2707 2255 2354 0
2708 2255 1891 0
2709 2255 2190 0
2711 2291 1659 0
2712 2291 2173 0
2716 1717 1977 1
2721 2251 2421 0
2727 1912 2195 0
2729 1356 1890 0
2732 2206 2176 0
2740 2376 2095 0
2741 2332 2372 0
2752 2032 2058 0
2760 2172 2337 0
2761 2255 2406 0
2762 2255 2493 0
2763 2255 1363 0
2764 2255 2247 0
2776 2255 2228 0
2780 2255 2500 0
2790 1671 1984 0
2796 2592 0 1
3 1230 2038 0
5 2219 2496 0
9 2172 1874 0
12 2255 2214 0
14 2376 1733 0
16 2412 2572 0
21 1854 2306 0
25 1912 2284 1
44 2450 2355 0
45 1912 2017 0
52 2255 2571 1
53 2255 2493 0
57 2332 2643 0
62 2072 2446 0
63 2193 2365 1
64 2470 2364 1
67 2548 2278 0
69 2252 2074 0
76 2275 2352 1
78 1768 2387 0
79 1768 2556 0
80 1768 2585 0
86 2385 2238 1
110 2255 2611 1
111 1912 2322 1
115 2679 2381 1
116 2679 1731 1
117 2252 2488 1
123 2521 2708 1
129 2379 2474 1
133 2193 2616 1
137 2373 2499 1
142 2275 2463 1
157 2628 2217 1
160 2276 2418 1
161 2210 2360 1
163 2599 2712 1
164 2624 2524 1
166 2673 2429 1
167 2672 2539 1
168 2687 2749 1
169 1883 2432 1
171 2072 2632 1
172 2610 2380 1
175 2275 2523 1
176 2275 2655 1
179 2776 2301 1
187 2709 2647 1
188 2709 2162 1
191 2255 2438 1
193 2332 2466 1
196 2762 2746 1
197 2762 2026 1
199 2730 2729 1
202 2591 2303 1
203 2591 2613 1
204 2635 2536 1
208 2255 1767 1
214 2450 2209 1
215 2607 2657 1
217 1912 2542 1
218 1912 2141 1
224 2206 2630 1
227 2255 2693 1
228 2255 2641 1
229 2255 2096 1
236 2705 2623 1
239 2762 2782 1
240 2762 2426 1
241 2762 2582 1
242 2762 2509 1
243 2762 2572 1
250 2521 2154 1
251 2776 2375 1
252 2776 2511 1
253 2776 2574 1
259 2269 2729 1
266 2666 2719 1
272 2510 2422 1
273 2510 2061 1
274 2510 2408 1
275 2672 2769 1
276 2672 39 1
277 2672 2774 1
281 2764 2437 1
283 2275 2083 1
284 2706 1993 1
286 2328 2308 1
291 2679 2775 1
292 2679 2707 1
293 2679 1922 1
294 2679 2144 1
297 2451 2720 1
301 2592 2246 1
302 2592 2341 1
303 2592 2661 1
304 2592 2689 1
305 2592 3 1
306 2592 2546 1
307 2592 2562 1
314 2605 2684 1
315 2388 2752 1
316 2763 2188 1
317 2763 2460 1
323 2206 2616 1
327 2440 14 1
329 2504 21 1
330 2521 34 1
332 2567 2320 1
333 2671 2166 1
336 2705 2668 1
338 2776 2547 1
339 2776 2738 1
340 2762 2512 1
342 1912 2167 1
348 2275 2744 1
349 2275 2362 1
352 2565 2475 1
357 1854 67 1
361 2673 2784 1
362 2672 2627 1
363 2660 2555 1
364 2660 2732 1
367 2677 2302 1
370 2706 2239 1
371 2706 2154 1
372 2741 27 1
373 2764 5 1
375 2674 2587 1
376 2674 2691 1
380 2727 2483 1
381 2592 2792 1
382 2592 2754 1
383 2592 2096 1
384 2592 2656 1
385 2525 2127 1
391 2634 1836 1
392 7 1942 1
393 2780 2590 1
394 2780 28 1
395 2265 2244 1
399 2255 2640 1
400 2255 2649 1
401 2255 2495 1
402 2255 68 1
403 2679 2588 1
408 62 2765 1
409 62 2043 1
410 2721 2448 1
413 2412 2506 1
415 2548 2534 1
423 2548 2790 1
425 2642 2361 1
426 2642 2164 1
428 2679 2589 1
429 2679 2369 1
430 2679 2331 1
431 2679 2559 1
432 2709 13 1
447 2412 2686 1
448 2510 2771 1
449 2636 2745 1
452 2764 42 1
457 1768 2676 1
458 1768 2734 1
459 1768 31 1
461 2557 2761 1
462 2672 20 1
463 2672 10 1
465 2565 2715 1
467 2787 2419 1
470 53 2728 1
471 53 26 1
472 53 2431 1
473 53 2371 1
474 53 2564 1
475 2592 30 1
476 2592 2696 1
477 2592 2689 1
480 2255 2453 1
481 2255 2342 1
482 2255 45 1
483 2255 2571 1
484 2255 2777 1
488 2521 2760 1
489 2143 79 1
492 2494 12 1
495 2376 2519 1
496 2505 44 1
499 2560 2736 1
500 2673 2555 1
501 2673 2031 1
502 2673 2533 1
503 2741 2329 1
504 2776 2711 1
506 2762 2783 1
507 2762 2569 1
508 2762 37 1
509 2762 2740 1
512 93 78 1
513 57 2384 1
514 57 2670 1
515 69 2793 1
516 69 2704 1
517 69 2756 1
518 2721 9 1
519 2721 2277 1
520 2721 2268 1
522 80 2273 1
533 2762 2514 1
534 2762 2753 1
535 2440 2420 1
539 2494 2646 1
543 2750 2633 1
547 2565 2598 1
548 2565 30 1
549 2565 91 1
550 1669 2576 1
552 2679 2704 1
554 2687 2540 1
558 69 2715 1
559 69 92 1
560 69 119 1
561 69 2343 1
562 69 58 1
569 2207 2639 1
570 2787 2487 1
572 2255 2570 1
573 2255 61 1
574 2255 50 1
575 2255 51 1
580 2660 16 1
581 2705 2676 1
584 80 2594 1
585 80 2211 1
586 2592 73 1
